# Supplementary material for: Multi-segment rupture of the 2016 Amatrice-Visso-Norcia seismic sequence (central Italy) constrained by the first high-quality catalog of Early Aftershocks
Source: Sci Rep. 2019 May 6;9:6921. doi: 10.1038/s41598-019-43393-2 (PMC6502830; doi:10.1038/s41598-019-43393-2)
Supplement: Supplementary file 5 — Data S1 [file 41598_2019_43393_MOESM5_ESM.xlsx]

## Sheet: Foglio1
EventID	Date	Origin-Time	Long.	Lat.	Depth	Errx	Erry	ML
7073441	2016-08-24	00:10:28.250000	13.2673	42.5819	9.11274	0.676	1.465	1.1
7073491	2016-08-24	00:48:46.840000	13.1631	42.586	8.98735	0.703	1.702	1.29
7073541	2016-08-24	00:52:41.700000	12.9182	42.9939	7.49834	1.117	6.318	1.17
7073591	2016-08-24	01:07:58.300000	12.8957	42.8718	8.78359	0.835	4.027	0.84
7073621	2016-08-24	01:13:10.900000	12.7613	43.1394	11.2757	0.459	1.501	1.25
7073711	2016-08-24	01:37:27.310000	13.2404	42.7197	8.37607	0.766	5.305	4.48
7073771	2016-08-24	01:40:47.120000	13.1838	42.774	8.34473	0.675	4.285	3.18
7073781	2016-08-24	01:41:39.440000	13.1623	42.7811	8.92466	0.569	4.18	3.93
7073811	2016-08-24	01:42:07.880000	13.1617	42.7816	6.69897	0.605	2.732	3.63
7073841	2016-08-24	01:43:59.340000	13.2059	42.7295	8.51714	0.659	2.772	3.4
7073891	2016-08-24	01:46:46.770000	13.2143	42.7489	9.12842	0.822	5.388	2.77
7073901	2016-08-24	01:46:13.110000	13.1913	42.7667	6.71465	0.428	1.938	3.67
7073921	2016-08-24	01:44:56.940000	13.2466	42.6356	8.75225	1.087	5.898	3.23
7073941	2016-08-24	01:44:39.550000	13.2808	42.6863	1.82441	2.153	9.497	2.7
7073961	2016-08-24	01:47:52.270000	13.31	42.6648	1.73037	0.834	4.666	3.33
7074031	2016-08-24	01:52:26.860000	13.2566	42.7261	4.86514	1.679	4.86	2.88
7074061	2016-08-24	01:52:43.630000	13.223	42.6621	8.75225	0.688	3.706	3.11
7074091	2016-08-24	01:55:21.020000	13.162	42.7882	8.43877	0.617	4.143	3.01
7074131	2016-08-24	01:55:45.450000	13.2479	42.7178	2.10654	0.673	5.446	3.45
7074171	2016-08-24	01:56:01.440000	13.2804	42.6102	3.28208	0.591	2.667	4.45
7074291	2016-08-24	01:57:23.930000	13.2177	42.7226	6.76167	0.535	4.308	3.16
7074341	2016-08-24	01:59:06.070000	12.8811	43.1566	17.9058	1.503	2.043	1.96
7074351	2016-08-24	01:59:24.070000	13.2317	42.6493	7.81182	0.733	4.447	2.81
7074411	2016-08-24	02:01:08.880000	13.2452	42.8031	0.711572	0.562	5.416	3.9
7074441	2016-08-24	02:00:01.030000	13.2516	42.6356	7.31025	0.676	3.996	2.92
7074491	2016-08-24	02:03:56.870000	13.2488	42.6362	8.95601	0.694	2.61	2.64
7074521	2016-08-24	02:04:06.560000	13.1334	42.7955	9.12842	0.673	5.238	2.81
7074551	2016-08-24	02:04:19.670000	13.1358	42.8001	5.99365	0.717	3.502	3.12
7074601	2016-08-24	02:04:51.280000	13.2957	42.6314	1.69902	0.558	2.928	2.92
7074621	2016-08-24	02:05:56.620000	13.2786	42.6175	5.82124	0.513	4.069	3.9
7074701	2016-08-24	02:07:31.190000	13.3066	42.6696	1.7147	0.551	5.068	3.83
7074781	2016-08-24	02:08:05.470000	13.1707	42.7983	2.54541	0.658	5.118	3.24
7074801	2016-08-24	02:09:09.390000	13.2553	42.6438	6.55791	1.592	4.407	2.69
7074841	2016-08-24	02:09:57.080000	13.218	42.7498	8.31338	0.637	3.417	2.93
7074971	2016-08-24	02:10:38.090000	13.2837	42.7194	15.8838	0.581	2.743	2.67
7074981	2016-08-24	02:11:18.510000	13.3896	42.2745	-1.96865	2.395	8.689	2.97
7075001	2016-08-24	02:10:56.940000	13.1963	42.7612	3.95606	0.812	4.571	3.58
7075031	2016-08-24	02:11:52.360000	13.2156	42.7297	6.43252	0.592	3.549	2.39
7075081	2016-08-24	02:12:12.970000	13.1533	42.8092	7.56104	0.618	3.229	3.48
7075121	2016-08-24	02:13:11.070000	13.2277	42.7048	6.19741	0.532	3.454	2.71
7075191	2016-08-24	02:13:58.030000	13.1692	42.7775	8.92466	0.363	2.775	3.75
7075241	2016-08-24	02:15:16.230000	13.1604	42.8021	8.48579	0.469	3.533	3.67
7075311	2016-08-24	02:17:02.500000	13.2404	42.6502	6.6833	0.812	3.884	2.41
7075321	2016-08-24	02:16:30.780000	13.251	42.6698	11.8557	2.08	7.205	2.74
7075341	2016-08-24	02:18:02.490000	13.1732	42.7855	1.73037	0.705	7.779	2.01
7075371	2016-08-24	02:19:44.340000	13.2401	42.6541	9.64565	0.508	2.321	3.76
7075491	2016-08-24	02:21:53.510000	13.2218	42.6639	9.50459	0.968	3.557	2.26
7075521	2016-08-24	02:23:17.270000	13.2464	42.7532	14.5045	0.557	2.328	3.24
7075531	2016-08-24	02:22:40.330000	13.2009	42.734	9.95913	0.548	3.823	2.83
7075601	2016-08-24	02:23:41.230000	13.243	42.833	-1.4044	0.827	1.33	3.25
7075661	2016-08-24	02:24:43.950000	13.2668	42.6349	7.35727	0.664	3.124	3.24
7075791	2016-08-24	02:27:18.280000	13.2457	42.6573	3.43882	0.66	3.637	2.77
7075801	2016-08-24	02:27:06.010000	13.1664	42.8124	3.07832	0.77	4.941	1.86
7075841	2016-08-24	02:27:52.160000	13.2265	42.7985	-0.228857	0.561	1.877	3.01
7075851	2016-08-24	02:28:03.050000	13.172	42.8037	2.92158	0.607	4.937	3.13
7075961	2016-08-24	02:28:58.700000	13.2655	42.633	9.14409	0.593	3.253	3.21
7076031	2016-08-24	02:30:50.520000	13.1576	42.8261	0.131641	0.713	2.697	3.31
7076071	2016-08-24	02:31:39.870000	13.2343	42.8083	1.04072	0.802	6.974	3.09
7076121	2016-08-24	02:32:29.890000	13.1667	42.8127	8.07827	0.425	3.324	2.82
7076251	2016-08-24	02:36:16.850000	13.1732	42.7873	5.86826	0.807	2.274	2.83
7076301	2016-08-24	02:38:03.390000	13.1819	42.7718	6.24443	1.181	4.277	3.14
7076351	2016-08-24	02:36:44.460000	13.1717	42.7875	6.22876	0.727	2.536	2.9
7076371	2016-08-24	02:40:19.080000	13.2888	42.6091	3.10967	0.995	3.377	2.83
7076381	2016-08-24	02:41:33.790000	13.1365	42.8106	5.9623	2.329	3.079	2.45
7076451	2016-08-24	02:43:15.600000	13.2426	42.6481	7.73345	0.641	3.711	2.92
7076501	2016-08-24	02:44:54.300000	13.2416	42.6429	8.37607	0.569	4.122	2.82
7076581	2016-08-24	02:46:11.050000	13.1807	42.748	5.93096	0.715	3.191	3.3
7076611	2016-08-24	02:46:27.080000	13.2193	42.737	6.36982	0.803	3.26	3.42
7076671	2016-08-24	02:47:09.010000	13.2087	42.785	5.9623	3.081	3.512	2.49
7076691	2016-08-24	02:45:17.760000	13.2062	42.7283	9.47324	3.322	4.958	2.73
7076721	2016-08-24	02:48:08.490000	13.2255	42.6703	8.87764	0.766	4.631	2.34
7076791	2016-08-24	02:48:53.670000	13.1567	42.8177	9.14409	0.665	1.294	3.05
7076881	2016-08-24	02:50:42.190000	13.1882	42.7562	5.61748	0.958	2.781	2.89
7076931	2016-08-24	02:51:27.230000	13.2389	42.7834	1.36987	0.401	1.866	3.65
7077001	2016-08-24	02:53:21.360000	13.1446	42.758	2.23193	1.103	2.633	2.63
7077041	2016-08-24	02:54:29.140000	13.2115	42.8012	4.88081	0.958	2.379	3.01
7077061	2016-08-24	02:54:15.160000	13.1919	42.7507	6.99678	0.543	2.21	2.77
7077131	2016-08-24	02:55:40.580000	13.3007	42.6589	1.32285	0.815	4.192	3.55
7077181	2016-08-24	02:57:36.150000	13.1832	42.8129	6.55791	1.027	1.865	2.45
7077211	2016-08-24	02:57:53.580000	13.1807	42.8129	6.87139	0.595	1.537	3.2
7077251	2016-08-24	02:56:54.440000	13.2478	42.641	11.4481	1.223	4.69	2.69
7077291	2016-08-24	02:59:18.550000	13.1654	42.8181	7.23189	0.68	1.686	3.28
7077321	2016-08-24	02:59:36.160000	13.1455	42.8017	5.75854	0.398	2.039	4.08
7077401	2016-08-24	02:58:37.130000	13.1605	42.7884	5.91528	0.819	1.995	2.76
7077441	2016-08-24	03:01:44.310000	13.2315	42.7925	1.52661	0.803	2.477	2.81
7077481	2016-08-24	03:03:05.600000	13.2367	42.6493	8.18799	1.018	4.53	2.21
7077511	2016-08-24	03:03:17.490000	13.1639	42.7814	5.58613	1.078	2.231	2.09
7077551	2016-08-24	03:05:17.490000	13.1608	42.7489	10.3196	0.782	3.616	2.49
7077701	2016-08-24	03:06:39.830000	13.1888	42.7795	5.71152	1.162	3.067	2.47
7077731	2016-08-24	03:07:18.160000	13.1545	42.7736	3.9874	0.75	2.106	2.81
7077751	2016-08-24	03:07:03.190000	13.1723	42.8122	7.07515	0.849	1.416	2.06
7077781	2016-08-24	03:08:11.260000	13.2513	42.6372	10.1159	0.589	1.983	4
7077831	2016-08-24	03:03:47.620000	13.1657	42.7919	5.61748	1.636	2.146	2.32
7077931	2016-08-24	03:09:15.640000	13.2246	42.7021	6.22876	0.466	2.838	2.8
7077971	2016-08-24	03:10:03.550000	13.1371	42.7681	6.36982	1.701	2.611	2.62
7078001	2016-08-24	03:10:44.460000	13.1729	42.8149	7.51401	0.734	1.494	2.65
7078041	2016-08-24	03:11:00.730000	13.2354	42.6648	7.12217	0.661	3.781	2.43
7078081	2016-08-24	03:11:48.490000	13.2382	42.6376	7.32593	0.573	3.772	3.35
7078151	2016-08-24	03:13:11.270000	13.2488	42.7162	2.34165	0.594	3.668	3.28
7078171	2016-08-24	03:12:59.130000	13.2492	42.7379	6.18174	2.421	3.467	2.51
7078261	2016-08-24	03:16:30.880000	13.1648	42.7263	8.26636	0.498	4.126	3.5
7078291	2016-08-24	03:15:36.950000	13.2019	42.6739	8.68955	0.766	4.92	2.31
7078301	2016-08-24	03:15:53.450000	13.1782	42.737	7.05947	1.621	4.078	2.72
7078371	2016-08-24	03:18:00.210000	13.1527	42.7676	4.39492	0.408	2.037	3.77
7078391	2016-08-24	03:19:04.640000	13.2321	42.7916	3.97173	0.561	2.403	3.67
7078481	2016-08-24	03:20:30.120000	13.1792	42.7418	9.26948	0.647	2.151	2.77
7078591	2016-08-24	03:21:59.040000	13.233	42.7361	9.06572	0.657	2.272	2.97
7078601	2016-08-24	03:22:39.300000	13.2084	42.7816	5.6645	0.494	3.193	3.13
7078721	2016-08-24	03:24:08.350000	13.1723	42.7884	6.51089	0.664	2.123	2.43
7078761	2016-08-24	03:25:35.890000	13.186	42.7578	5.19429	0.706	2.593	2.6
7078781	2016-08-24	03:26:15.280000	13.1816	42.7578	6.07202	0.621	2.623	2.66
7078791	2016-08-24	03:19:00.600000	13.1685	42.7907	6.00933	0.726	1.972	2.73
7078911	2016-08-24	03:27:37.390000	13.2491	42.6529	8.75225	0.955	4.002	2.47
7078971	2016-08-24	03:28:59.700000	13.2392	42.7973	1.73037	0.946	5.114	2.77
7078991	2016-08-24	03:29:36.220000	13.2053	42.7213	8.79927	0.58	2.763	2.59
7079041	2016-08-24	03:30:44.640000	13.2255	42.7562	8.31338	0.867	3.842	2.35
7079081	2016-08-24	03:31:25.760000	13.1779	42.7656	5.6645	0.752	2.464	2.27
7079131	2016-08-24	03:31:46.950000	13.1623	42.7574	2.90591	0.631	2.038	2.86
7079191	2016-08-24	03:33:40.850000	13.228	42.8248	2.98428	0.86	4.028	2.35
7079221	2016-08-24	03:34:22.750000	13.2442	42.6986	6.80869	0.913	3.725	2.52
7079261	2016-08-24	03:35:05.660000	13.2031	42.7224	6.93408	0.81	3.573	2.36
7079281	2016-08-24	03:35:34.560000	13.1642	42.825	8.17231	0.673	1.334	2.49
7079341	2016-08-24	03:36:20.760000	13.2343	42.8028	1.04072	1.33	5.178	2.79
7079401	2016-08-24	03:37:40.950000	13.1543	42.7395	10.0532	0.651	2.366	2.58
7079461	2016-08-24	03:38:51.560000	13.2466	42.6511	9.69268	0.776	4.392	2.12
7079471	2016-08-24	03:39:25.370000	13.2581	42.6326	9.52026	0.591	2.042	3.12
7079501	2016-08-24	03:40:11.570000	13.2581	42.6303	9.55161	0.467	1.882	4.23
7079581	2016-08-24	03:41:50.630000	13.1408	42.7855	5.3667	1.377	1.891	2.51
7079591	2016-08-24	03:42:51.040000	13.2283	42.7935	1.24448	0.695	2.856	2.8
7079641	2016-08-24	03:28:42.240000	13.182	42.7005	9.69268	0.807	4.05	1.98
7079751	2016-08-24	03:32:22.020000	13.2969	42.5995	0.131641	2.061	4.078	2.8
7079801	2016-08-24	03:43:45.530000	13.2109	42.724	9.20679	0.798	3.513	2.58
7079871	2016-08-24	03:44:48.910000	13.1278	42.7713	7.4043	2.101	2.2	2.1
7079901	2016-08-24	03:45:15.470000	13.2404	42.7407	2.54541	0.846	5.52	2.36
7079941	2016-08-24	03:45:43.920000	13.1596	42.7379	8.18799	0.745	4.382	2.79
7080031	2016-08-24	03:46:24.490000	13.1598	42.7893	4.25386	0.752	1.903	2.43
7080041	2016-08-24	03:47:05.430000	13.2231	42.8376	7.43565	1.031	5.283	2.31
7080091	2016-08-24	03:47:57.290000	13.2351	42.633	9.70835	0.747	2.243	2.45
7080171	2016-08-24	03:48:25.690000	13.2491	42.6493	9.50459	0.871	3.788	2.52
7080211	2016-08-24	03:49:29.090000	13.2193	42.7818	6.80869	1.102	3.536	2.36
7080231	2016-08-24	03:50:11.970000	13.2171	42.671	8.61118	0.492	2.157	2.83
7080341	2016-08-24	03:51:10.630000	13.1592	42.8213	7.73345	0.54	0.905	2.97
7080451	2016-08-24	03:52:32.550000	13.1458	42.8239	5.55478	1.753	1.59	2.16
7080471	2016-08-24	03:52:35.610000	13.2193	42.7178	6.87139	0.421	1.67	3.06
7080511	2016-08-24	03:53:56.450000	13.2814	42.6694	2.42002	0.62	3.246	3.08
7080551	2016-08-24	03:54:33.010000	13.2979	42.6399	4.81811	0.475	2.925	2.55
7080611	2016-08-24	03:55:21.710000	13.1681	42.7901	7.22405	0.46	0.837	2.71
7080631	2016-08-24	03:55:39.140000	13.1922	42.7363	8.48579	0.556	2.006	2.98
7080651	2016-08-24	03:54:23.730000	13.1695	42.8065	6.6833	1.055	1.341	2.41
7080751	2016-08-24	03:57:12.270000	13.2056	42.7059	9.3792	1.916	3.585	2.5
7080761	2016-08-24	03:56:40.990000	13.2835	42.8143	8.47012	1.945	5.47	2.13
7080771	2016-08-24	03:56:12.880000	13.1511	42.8095	4.91216	1.074	1.018	2.36
7080811	2016-08-24	03:57:29.530000	13.1885	42.8149	8.04692	1.403	1.946	2.55
7080831	2016-08-24	03:58:54.230000	13.2022	42.7386	8.79927	0.764	2.31	2.15
7080851	2016-08-24	03:59:05.480000	13.2404	42.6529	4.73975	0.774	3.444	2.61
7080911	2016-08-24	03:59:58.430000	13.2096	42.7276	6.19741	0.647	3.484	2.15
7080971	2016-08-24	04:00:51.670000	13.2277	42.745	8.79927	0.499	1.041	3.22
7081031	2016-08-24	04:01:53.940000	13.1994	42.7526	4.86514	0.924	3.342	1.96
7081071	2016-08-24	04:03:06.510000	13.1682	42.8239	-0.150488	7.96	6.449	2.38
7081101	2016-08-24	04:03:33.320000	13.2071	42.6701	7.6394	0.615	3.083	2.8
7081131	2016-08-24	04:04:07.920000	13.1907	42.7315	8.43877	1.176	3.5	2.15
7081151	2016-08-24	04:04:16.730000	13.2271	42.745	8.29771	0.753	1.54	2.24
7081201	2016-08-24	04:04:48.480000	13.1592	42.8031	5.94663	0.648	1.823	2.43
7081241	2016-08-24	04:05:16.860000	13.1648	42.7414	8.86196	0.614	3.085	2.5
7081331	2016-08-24	04:06:51.950000	13.1349	42.7779	2.56108	0.447	1.885	4.28
7081541	2016-08-24	04:10:02.760000	13.3054	42.5035	11.6049	1.686	2.513	2.35
7081551	2016-08-24	04:11:50.340000	13.1645	42.7891	5.49209	1.33	3.472	1.44
7081561	2016-08-24	04:12:11.200000	13.2352	42.8131	2.74917	0.747	2.031	2.88
7081591	2016-08-24	04:12:58.170000	13.2621	42.5921	9.41055	0.995	2.563	2.5
7081641	2016-08-24	04:14:51.420000	13.2168	42.7069	6.93408	0.85	4.2	2.33
7081651	2016-08-24	04:14:08.530000	13.1611	42.8273	8.23501	0.543	1.247	2.62
7081691	2016-08-24	04:14:47.810000	13.172	42.7242	6.99678	0.814	3.997	2.24
7081701	2016-08-24	04:15:19.540000	13.1804	42.8099	6.44819	0.935	1.445	2.48
7081751	2016-08-24	04:14:17.120000	13.2429	42.7425	3.9874	1.184	3.985	2.25
7081761	2016-08-24	04:15:57.750000	13.1645	42.7261	9.75537	0.755	3.449	2.14
7081811	2016-08-24	04:16:41.370000	13.2343	42.822	4.73975	1.005	4.307	2.7
7081831	2016-08-24	04:17:32.830000	13.2255	42.6502	8.37607	0.78	4.552	2.3
7081881	2016-08-24	04:19:14.650000	13.1284	42.8019	3.54854	1.402	3.308	2.3
7082051	2016-08-24	04:19:39.260000	13.1358	42.8522	-1.90596	2.792	2.182	2.65
7082101	2016-08-24	04:22:58.870000	13.2156	42.7197	10.5077	0.68	2.746	2.08
7082131	2016-08-24	04:23:30.440000	13.2528	42.6209	8.25068	0.801	3.442	2.1
7082181	2016-08-24	04:24:25.070000	13.2553	42.5935	7.68643	0.722	3.418	2.84
7082241	2016-08-24	04:24:46.690000	13.1611	42.7875	3.81499	0.661	1.899	2.63
7082291	2016-08-24	04:25:59.550000	13.2395	42.6454	9.58296	0.544	2.7	3.54
7082391	2016-08-24	04:26:48.520000	13.163	42.772	7.6394	0.469	1.602	3.53
7082431	2016-08-24	04:27:42.760000	13.1763	42.8216	5.58613	0.847	2.697	3.16
7082501	2016-08-24	04:28:39.620000	13.1405	42.8021	5.85259	0.745	2.415	2.66
7082511	2016-08-24	04:28:55	13.1436	42.8154	0.554834	0.902	1.47	3.14
7082581	2016-08-24	04:30:08.630000	13.238	42.8211	5.55478	0.883	3.92	2.65
7082591	2016-08-24	04:30:13.440000	13.2056	42.6749	8.50146	0.664	3.616	2.94
7082651	2016-08-24	04:30:54.700000	13.2267	42.6474	9.00303	0.686	4.329	3.09
7082721	2016-08-24	04:31:32.940000	13.1458	42.8138	5.4294	1.267	2.522	2.85
7082751	2016-08-24	04:33:10.380000	13.2208	42.6308	10.1786	0.579	2.466	3.54
7082831	2016-08-24	04:32:14.940000	13.2478	42.631	8.0626	0.836	3.293	2
7082901	2016-08-24	04:34:14.020000	13.1614	42.7356	5.46074	2.062	4.999	2.6
7083031	2016-08-24	04:38:10.410000	13.2214	42.6367	9.36352	0.502	2.034	3.54
7083111	2016-08-24	04:39:34.340000	13.1717	42.729	8.51714	0.7	3.1	2.24
7083121	2016-08-24	04:40:19.740000	13.1586	42.7967	5.88394	0.664	2.088	2.31
7083301	2016-08-24	04:43:18.790000	13.2292	42.6346	9.25381	1.144	4.128	2.61
7083341	2016-08-24	04:44:11.640000	13.2426	42.6902	8.57983	0.638	3.091	2.63
7083361	2016-08-24	04:44:39.650000	13.1792	42.7395	7.38862	0.427	1.508	3.6
7083411	2016-08-24	04:46:09.990000	13.1642	42.7889	9.33218	0.68	1.93	3.17
7083501	2016-08-24	04:47:27.180000	13.1474	42.8163	1.21314	0.987	1.573	2.58
7083591	2016-08-24	04:50:28	13.2131	42.7772	1.66768	0.699	3.451	2.19
7083691	2016-08-24	04:53:24.410000	13.2454	42.7452	1.4169	0.754	6.902	2.24
7083701	2016-08-24	04:51:56.910000	13.2168	42.8147	11.3854	0.853	2.223	2.38
7083711	2016-08-24	04:52:46.060000	13.1736	42.729	8.45444	0.62	2.508	3.01
7083741	2016-08-24	04:51:21.500000	13.2988	42.6282	1.4169	1.008	3.939	1.97
7083821	2016-08-24	04:55:19.910000	13.2925	42.6063	1.10342	0.787	4.155	3.08
7083931	2016-08-24	04:57:37.580000	13.0345	42.8474	-1.98433	0.703	1.008	3.57
7083981	2016-08-24	04:59:54.350000	13.2967	42.6783	1.87144	0.714	3.342	2.75
7083991	2016-08-24	04:59:17.550000	13.2134	42.7158	6.91841	0.541	1.699	2.33
7084051	2016-08-24	05:01:14.790000	13.1623	42.7816	6.51089	0.654	3.434	2.66
7084191	2016-08-24	05:02:25.150000	13.292	42.4763	9.45757	0.588	1.386	3.63
7084251	2016-08-24	05:03:36.140000	13.259	42.6255	10.6331	1.335	4.282	2.33
7084281	2016-08-24	05:04:43.180000	13.1767	42.7775	6.26011	0.759	2.693	2.38
7084341	2016-08-24	05:05:28.650000	13.2242	42.6666	9.4419	0.814	4.483	2.36
7084401	2016-08-24	05:07:59.470000	13.2093	42.6858	10.1315	0.702	3.242	2.01
7084471	2016-08-24	05:08:27.080000	13.2206	42.8376	7.12217	0.741	2.465	2.19
7084611	2016-08-24	05:13:35.630000	13.2422	42.6397	6.65195	1.108	4.602	2.32
7084641	2016-08-24	05:15:00.520000	13.1717	42.7861	6.35415	0.686	1.733	2.27
7084731	2016-08-24	05:17:13.100000	13.2714	42.6154	0.41377	2.067	4.796	1.7
7084781	2016-08-24	05:18:40.430000	13.2386	42.7192	4.7084	1.759	8.285	2.84
7084831	2016-08-24	05:20:33.590000	13.2019	42.7964	7.12217	1.812	5.247	2.22
7085011	2016-08-24	05:09:14.890000	13.1639	42.8197	2.95293	1.259	4.031	1.75
7085051	2016-08-24	05:11:32.380000	13.1769	42.8202	3.36045	1	4.314	2.38
7085061	2016-08-24	05:12:13.310000	13.138	42.7944	7.16919	0.648	1.339	2.25
7085071	2016-08-24	05:12:40.460000	13.2417	42.7434	8.18799	0.907	4.767	2.25
7085141	2016-08-24	05:22:29.560000	13.2737	42.7391	11.2444	0.613	3.147	2.31
7085231	2016-08-24	05:21:43.610000	13.2081	42.8156	1.2915	1.623	5.045	2.43
7085261	2016-08-24	05:22:43.080000	13.2227	42.6463	8.89331	0.62	3.015	2.8
7085341	2016-08-24	05:24:01.020000	13.2355	42.7626	1.54228	0.425	1.761	3.22
7085431	2016-08-24	05:25:05.100000	13.2068	42.6721	6.87139	0.909	5.11	2.36
7085451	2016-08-24	05:27:51.730000	13.2665	42.6438	7.9999	1.066	3.258	1.97
7085491	2016-08-24	05:27:27.530000	13.161	42.8876	11.1817	0.904	2.258	1.73
7085571	2016-08-24	05:28:59.670000	13.1748	42.7267	8.89331	0.593	1.938	2.77
7085591	2016-08-24	05:29:35.620000	13.1757	42.7562	5.93096	0.802	4.077	2.21
7085621	2016-08-24	05:30:42.900000	13.176	42.8122	7.51401	1.168	1.225	1.47
7085641	2016-08-24	05:29:55.740000	13.138	42.8076	6.22876	0.692	1.078	2.66
7085661	2016-08-24	05:31:25.450000	13.1349	42.7866	10.398	0.649	2.535	2.51
7085671	2016-08-24	05:31:32.720000	13.2022	42.676	9.17544	0.441	2.133	3.49
7085821	2016-08-24	05:32:55.090000	13.1517	42.8282	10.304	0.746	2.354	2.1
7085871	2016-08-24	05:34:21.530000	13.186	42.7391	8.61118	0.654	2.023	1.89
7085901	2016-08-24	05:34:40.330000	13.2037	42.7978	5.9623	0.863	1.967	2.47
7085941	2016-08-24	05:35:10.510000	13.1396	42.8184	1.85576	2.247	3.429	2.68
7085951	2016-08-24	05:34:58.720000	13.1673	42.836	8.29771	0.536	0.933	2.34
7085981	2016-08-24	05:36:19.980000	13.1506	42.8068	6.2366	0.375	0.902	3.36
7086101	2016-08-24	05:37:46.690000	13.2916	42.6253	4.19116	0.607	2.743	3
7086171	2016-08-24	05:38:45.320000	13.2093	42.7142	5.93096	0.77	3.369	2.34
7086201	2016-08-24	05:40:00.430000	13.2318	42.8074	2.6708	1.12	2.622	1.85
7086211	2016-08-24	05:40:11.020000	13.1408	42.7818	4.80244	1.323	1.271	2.34
7086221	2016-08-24	05:39:46.420000	13.1907	42.7973	5.80557	1.45	2.936	2.07
7086241	2016-08-24	05:39:13.550000	13.1583	42.7763	4.73975	1.78	1.703	1.74
7086301	2016-08-24	05:40:41.920000	13.237	42.6353	8.64253	0.484	1.645	2.32
7086311	2016-08-24	05:41:07.480000	13.1464	42.7814	1.19746	2.274	7.241	1.68
7086331	2016-08-24	05:41:33.710000	13.158	42.7491	9.42622	0.976	1.808	1.81
7086351	2016-08-24	05:41:44.460000	13.2753	42.7261	5.49209	1.366	4.012	1.97
7086371	2016-08-24	05:42:52.430000	13.1879	42.7784	7.45132	1.095	1.786	1.95
7086421	2016-08-24	05:43:04.900000	13.2926	42.6511	5.55478	0.632	3.098	2.42
7086481	2016-08-24	05:43:45.040000	13.1505	42.8035	5.85259	0.959	1.721	2.47
7086521	2016-08-24	05:45:01.980000	13.2888	42.6273	3.73662	1.119	3.769	1.64
7086541	2016-08-24	05:45:35.850000	13.2106	42.6621	9.19111	0.438	2.136	2.82
7086611	2016-08-24	05:46:31.580000	13.2516	42.6831	10.1315	0.911	4.573	2.11
7086661	2016-08-24	05:47:08.300000	13.2408	42.8035	8.73657	0.684	3.793	2.12
7086701	2016-08-24	05:48:03.110000	13.2411	42.8216	11.8557	0.693	1.693	2.03
7086741	2016-08-24	05:48:25.270000	13.1879	42.8063	8.07827	0.865	2.074	2.36
7086801	2016-08-24	05:49:12.380000	13.3041	42.6413	2.02817	0.673	4.049	1.77
7086821	2016-08-24	05:49:21.540000	13.2345	42.6262	9.677	0.674	2.833	2.01
7086851	2016-08-24	05:50:19.270000	13.2891	42.6271	0.899658	0.641	3.15	2.25
7086871	2016-08-24	05:50:58.170000	13.2327	42.7994	8.20366	0.49	2.568	2.67
7086911	2016-08-24	05:51:22.020000	13.2629	42.7407	11.1347	0.547	2.317	1.19
7086931	2016-08-24	05:52:04.280000	13.257	42.7542	9.86509	0.504	1.913	2.82
7087041	2016-08-24	05:53:46.060000	13.2181	42.7827	4.30088	1.1	2.635	2.17
7087111	2016-08-24	05:54:26.110000	13.1635	42.8209	7.10649	0.789	1.442	2.17
7087151	2016-08-24	05:55:19.780000	13.2339	42.7532	9.58296	0.482	1.924	2.77
7087281	2016-08-24	05:57:10.390000	13.1458	42.8001	1.73037	0.774	5.666	1.99
7087321	2016-08-24	05:58:02.550000	13.2221	42.8149	0.774268	0.817	1.889	1.8
7087351	2016-08-24	05:58:55.830000	13.2379	42.6328	9.50459	0.514	1.763	2.35
7087411	2016-08-24	05:59:46.500000	13.1692	42.7953	9.70835	0.47	1.67	2.39
7087431	2016-08-24	06:00:46.580000	13.1748	42.8154	7.6394	0.646	3.489	1.97
7087501	2016-08-24	06:00:59.660000	13.2897	42.6166	4.94351	0.564	2.623	2.71
7087551	2016-08-24	06:01:40.390000	13.2516	42.7398	2.35732	1.005	5.256	1.68
7087561	2016-08-24	06:01:51.670000	13.219	42.7441	3.40747	0.499	2.685	2.39
7087621	2016-08-24	06:03:06.670000	13.1779	42.7542	6.57358	0.534	3.515	2.12
7087701	2016-08-24	06:04:37.590000	13.2427	42.8351	1.7147	0.637	2.729	2.31
7087751	2016-08-24	06:05:12.190000	13.2659	42.657	0.194336	1.016	6.168	2.29
7087791	2016-08-24	06:06:15.910000	13.2217	42.6465	8.87764	1.162	4.737	2.28
7087811	2016-08-24	06:06:22.920000	13.2218	42.7142	4.61435	0.926	3.837	2.21
7087861	2016-08-24	06:07:55.260000	13.2345	42.7587	6.88706	0.609	2.428	2.55
7087911	2016-08-24	06:09:08.790000	13.1549	42.7674	3.78364	0.556	1.858	2.48
7087961	2016-08-24	06:10:37.880000	13.2479	42.7663	11.5108	1.007	3.941	1.97
7088011	2016-08-24	06:11:35.500000	13.1845	42.7041	7.74912	0.542	3.802	3.03
7088071	2016-08-24	06:12:56.070000	13.153	42.8053	6.94976	0.561	1.054	2.4
7088141	2016-08-24	06:13:20.460000	13.1944	42.7562	5.4294	0.543	2.199	2.13
7088191	2016-08-24	06:14:11.400000	13.2215	42.7423	8.51714	0.593	2.523	2.4
7088221	2016-08-24	06:14:49.340000	13.1885	42.7989	5.44507	0.499	1.742	2.3
7088251	2016-08-24	06:15:33.300000	13.2239	42.6486	9.17544	0.675	2.901	2.72
7088291	2016-08-24	06:15:21.010000	13.2938	42.6246	2.48271	1.382	3.769	2.02
7088411	2016-08-24	06:17:22.870000	13.1433	42.8321	0.727246	1.454	6.547	2.25
7088441	2016-08-24	06:18:20.450000	13.1904	42.7583	5.7272	0.716	2.534	2.66
7088501	2016-08-24	06:19:20.020000	13.2905	42.4834	11.2287	1.175	8.071	2.36
7088551	2016-08-24	06:19:44.190000	13.1477	42.8188	1.38555	0.612	1.548	2.76
7088581	2016-08-24	06:20:55.880000	13.2003	42.7967	5.47642	0.814	2.511	2.28
7088611	2016-08-24	06:21:36.520000	13.1944	42.8092	6.36982	0.565	1.621	2.57
7088681	2016-08-24	06:23:36.470000	13.2534	42.6351	7.09082	1.12	3.956	1.59
7088711	2016-08-24	06:24:13.510000	13.1882	42.7708	5.49209	1.751	2.231	1.57
7088741	2016-08-24	06:24:56.570000	13.1608	42.7772	6.62061	1.026	2.5	1.63
7088781	2016-08-24	06:25:13.620000	13.1723	42.8003	6.19741	0.599	1.687	2.12
7088821	2016-08-24	06:26:22.490000	13.228	42.6346	9.3792	1.371	4.383	1.9
7088871	2016-08-24	06:27:01.290000	13.1642	42.8122	6.91841	0.447	1.181	3.17
7088941	2016-08-24	06:30:44.300000	13.1523	42.8405	8.76792	0.855	1.301	1.57
7089001	2016-08-24	06:31:51.750000	13.1589	42.8069	5.08457	0.839	1.365	1.85
7089011	2016-08-24	06:33:12.580000	13.2293	42.8431	3.79932	1.005	3.242	1.58
7089041	2016-08-24	06:32:35.300000	13.1633	42.7891	5.4294	2.557	2.625	1.92
7089091	2016-08-24	06:35:02.580000	13.167	42.8056	7.37295	0.545	0.989	2.58
7089101	2016-08-24	06:35:34.750000	13.1561	42.8122	5.0062	1.135	1.626	1.64
7089151	2016-08-24	06:36:31.050000	13.1534	42.8077	5.75071	0.43	0.92	2.63
7089171	2016-08-24	06:37:42.490000	13.1657	42.8129	6.30713	2.45	4.884	1.69
7089191	2016-08-24	06:38:01.500000	13.3103	42.6353	4.47329	0.689	3.167	1.74
7089221	2016-08-24	06:39:15.730000	13.1547	42.9671	-0.134814	0.648	1.561	2.4
7089241	2016-08-24	06:39:49.750000	13.2346	42.7798	1.84009	0.575	2.679	2.72
7089261	2016-08-24	06:40:27.440000	13.116	42.7005	8.31338	0.936	5.425	2.07
7089271	2016-08-24	06:41:16.920000	13.2343	42.7955	6.18174	0.798	2.826	2.22
7089321	2016-08-24	06:42:38.610000	13.2416	42.6301	10.2569	1.755	3.669	2.36
7089331	2016-08-24	06:43:33.510000	13.2739	42.6118	6.80869	1.031	4.095	1.76
7089341	2016-08-24	06:44:02.830000	13.148	42.7985	5.60181	0.511	1.057	2.14
7089381	2016-08-24	06:43:17.990000	13.2386	42.8015	8.84629	1.354	4.137	1.76
7089411	2016-08-24	06:44:52.340000	13.1984	42.7839	5.47642	0.864	1.886	2.02
7089421	2016-08-24	06:45:11.100000	13.152	42.8193	1.73037	0.724	0.95	2.53
7089431	2016-08-24	06:45:25.310000	13.1561	42.7345	8.26636	1.008	2.682	2.16
7089461	2016-08-24	06:42:11.760000	13.1623	42.8241	0.711572	1.751	2.19	1.86
7089481	2016-08-24	06:46:26.840000	13.2367	42.7973	6.6833	0.834	5.55	1.93
7089501	2016-08-24	06:46:48.350000	13.1692	42.8195	8.10962	0.768	1.812	2.17
7089531	2016-08-24	06:47:42.760000	13.1894	42.9025	0.351074	1.134	4.546	2
7089561	2016-08-24	06:48:37.770000	13.153	42.7994	5.82124	0.676	1.53	1.86
7089611	2016-08-24	06:49:35.120000	13.1455	42.8191	1.24448	1.306	1.284	1.73
7089631	2016-08-24	06:49:52.280000	13.246	42.6826	9.09707	1.823	5.65	1.54
7089671	2016-08-24	06:51:32.060000	13.233	42.7443	4.99053	1.055	3.889	2.43
7089721	2016-08-24	06:52:38.400000	13.2293	42.7782	2.16924	0.799	4.07	2.34
7089771	2016-08-24	06:53:48.130000	13.2388	42.6271	9.11274	0.827	2.845	1.59
7089821	2016-08-24	06:54:55.230000	13.1972	42.8072	6.41685	0.433	1.355	3.51
7089881	2016-08-24	06:56:02.320000	13.2583	42.82	12.6864	0.755	1.562	1.58
7089931	2016-08-24	06:56:51.680000	13.2311	42.6442	7.21621	1.118	4.68	1.87
7089971	2016-08-24	06:57:49.560000	13.259	42.6374	4.0501	1.266	4.298	1.68
7090041	2016-08-24	06:59:38.160000	13.1583	42.8056	8.0626	0.483	1.272	2.31
7090061	2016-08-24	06:59:28.950000	13.2093	42.6648	8.0626	0.832	4.089	1.66
7090091	2016-08-24	06:59:45.820000	13.2405	42.822	11.5108	0.797	3.48	2.77
7090151	2016-08-24	07:00:54.450000	13.2407	42.6888	8.70523	0.493	2.653	2.3
7090241	2016-08-24	07:01:50.720000	13.1685	42.8191	6.91841	0.716	1.858	2.31
7090281	2016-08-24	07:02:41.960000	13.1692	42.8063	6.82437	1.193	1.79	2.07
7090331	2016-08-24	07:03:57.580000	13.1495	42.8211	8.75225	1.298	1.67	2.19
7090371	2016-08-24	07:04:05.920000	13.2218	42.6758	7.05947	0.937	5.388	1.85
7090401	2016-08-24	07:05:00.050000	13.1928	42.82	7.85884	0.624	1.852	2.01
7090471	2016-08-24	07:06:02.620000	13.1854	42.7752	7.35727	0.672	2.865	2.21
7090531	2016-08-24	07:07:01.800000	13.2289	42.6198	8.95601	0.536	2.261	2.93
7090601	2016-08-24	07:08:34.180000	13.2367	42.7983	1.47959	0.945	2.503	2.05
7090661	2016-08-24	07:08:58.920000	13.2936	42.6938	16.0092	0.543	1.793	2.48
7090691	2016-08-24	07:10:04.450000	13.1689	42.7814	6.96543	0.534	1.74	3.11
7090771	2016-08-24	07:10:56.280000	13.1717	42.7843	7.32593	0.455	1.661	3.36
7090841	2016-08-24	07:13:01.170000	13.2826	42.6246	1.66768	1.294	5.571	2.29
7090851	2016-08-24	07:14:03.900000	13.2256	42.8284	7.74912	1.047	2.439	1.96
7090961	2016-08-24	07:15:05.990000	13.1658	42.7562	12.5767	0.883	9.787	1.55
7091021	2016-08-24	07:15:37.150000	13.2355	42.7727	9.94346	0.857	6.339	1.94
7091111	2016-08-24	07:18:35.730000	13.1816	42.7345	9.83374	0.482	1.913	2.38
7091181	2016-08-24	07:19:36.600000	13.2255	42.7352	6.11904	0.928	3.994	1.96
7091261	2016-08-24	07:21:23.710000	13.2081	42.7306	8.56416	0.62	4.283	2.13
7091361	2016-08-24	07:23:09.710000	13.2012	42.7941	6.0877	0.808	2.622	2.9
7091461	2016-08-24	07:23:29.090000	13.2047	42.7304	8.23501	0.494	2.607	3.34
7091511	2016-08-24	07:25:03.920000	13.2308	42.7194	6.19741	0.475	2.986	3.23
7091541	2016-08-24	07:24:50.170000	13.2006	42.7306	8.62686	1.302	4.555	2.52
7091571	2016-08-24	07:26:58.440000	13.153	42.793	6.22876	0.441	1.411	2.4
7091651	2016-08-24	07:28:26.150000	13.1291	42.7009	4.95918	3.119	5.77	2.07
7091701	2016-08-24	07:28:55.470000	13.2044	42.801	4.92783	0.524	2.011	2.37
7091761	2016-08-24	07:29:52.840000	13.2395	42.7272	8.48579	0.569	4.058	2.26
7091791	2016-08-24	07:30:26.970000	13.1598	42.761	3.6896	0.581	1.838	2.06
7091821	2016-08-24	07:31:32.660000	13.2006	42.6694	9.12842	0.58	2.589	1.72
7091851	2016-08-24	07:32:49.200000	13.1345	42.8622	-1.96865	2.046	2.577	2.03
7091911	2016-08-24	07:33:47.840000	13.1682	42.7772	4.86514	0.919	2.67	1.61
7091981	2016-08-24	07:34:34.920000	13.2925	42.6218	5.86826	1.135	3.282	1.49
7091991	2016-08-24	07:34:41.210000	13.1745	42.7791	5.55478	4.52	8.241	1.39
7092041	2016-08-24	07:35:44.420000	13.1931	42.7964	6.80869	1.519	3.622	2.51
7092131	2016-08-24	07:38:45.300000	13.2485	42.6369	7.71777	1.143	3.904	1.92
7092161	2016-08-24	07:39:14.290000	13.2395	42.7194	7.79614	0.44	3.004	2.4
7092191	2016-08-24	07:39:00.190000	13.3074	42.6109	5.3667	1.103	4.674	2.02
7092271	2016-08-24	07:41:19.760000	13.2383	42.7382	8.83061	0.958	2.671	1.73
7092341	2016-08-24	07:43:33.100000	13.2439	42.7935	3.6896	0.86	1.964	2
7092421	2016-08-24	07:44:06.680000	13.1682	42.8092	6.746	2.206	4.744	1.77
7092431	2016-08-24	07:44:24.500000	13.2814	42.6858	1.4169	2.308	10.539	2.22
7092451	2016-08-24	07:45:38.110000	13.2532	42.7167	3.6896	0.442	1.844	2.64
7092491	2016-08-24	07:45:19.640000	13.1409	42.6776	11.0093	1.195	4.674	2.04
7092521	2016-08-24	07:46:13.620000	13.1259	42.79	9.19111	0.896	2.418	2.06
7092591	2016-08-24	07:47:32.430000	13.2211	42.6534	7.59238	1.291	5.187	1.28
7092601	2016-08-24	07:47:58.370000	13.2288	42.7444	9.37136	0.384	1.146	2.53
7092631	2016-08-24	07:48:09.380000	13.1984	42.777	6.66763	0.463	1.253	2.68
7092681	2016-08-24	07:49:15.310000	13.2062	42.7375	3.95606	1.839	3.731	1.99
7092701	2016-08-24	07:49:39.220000	13.2258	42.7807	11.025	0.601	1.786	2.05
7092771	2016-08-24	07:50:25.710000	13.2432	42.6495	9.0814	0.587	2.195	2.19
7092801	2016-08-24	07:50:58.590000	13.2205	42.6639	7.9999	0.957	4.617	2.09
7092871	2016-08-24	07:51:53.610000	13.191	42.7505	8.29771	0.643	2.327	1.86
7092891	2016-08-24	07:52:17.930000	13.2963	42.6218	3.86201	0.625	2.952	2.53
7092911	2016-08-24	07:53:02.220000	13.1643	42.8096	7.36511	0.363	1.236	3.31
7093011	2016-08-24	07:55:03.970000	13.2311	42.8033	1.07207	0.878	3.795	2.25
7093051	2016-08-24	07:55:23.670000	13.167	42.8138	6.87139	0.513	1.38	2.67
7093081	2016-08-24	07:57:38.760000	13.1307	42.7053	9.92778	0.676	3.744	1.72
7093091	2016-08-24	07:57:49.670000	13.2988	42.6328	11.4481	1.636	7.611	2.04
7093191	2016-08-24	08:00:08.940000	13.2432	42.6906	6.26011	0.578	2.735	1.76
7093201	2016-08-24	08:00:56.820000	13.2065	42.7308	2.74917	0.476	2.21	1.75
7093271	2016-08-24	08:01:42.590000	13.2852	42.6676	7.43565	0.885	3.59	1.85
7093291	2016-08-24	08:01:59.120000	13.1922	42.7802	8.4231	0.416	1.479	2.94
7093351	2016-08-24	08:01:10.430000	13.227	42.6289	8.45444	0.621	3.24	2.07
7093381	2016-08-24	08:02:56.010000	13.2322	42.8009	2.25544	0.373	1.038	2.96
7093441	2016-08-24	08:03:43.980000	13.1519	42.8045	5.29617	0.37	1.079	2.36
7093501	2016-08-24	08:04:52.320000	13.1555	42.7299	8.20366	0.737	2.43	1.58
7093531	2016-08-24	08:04:23.290000	13.2441	42.6438	9.50459	1.433	5.274	1.64
7093611	2016-08-24	08:07:23.250000	13.2326	42.6399	8.10962	0.545	2.978	1.89
7093621	2016-08-24	08:06:36.500000	13.176	42.8035	5.38237	0.739	1.967	1.64
7093691	2016-08-24	08:10:08.800000	13.2429	42.6529	8.50146	0.497	2.038	2.24
7093761	2016-08-24	08:10:48.080000	13.2352	42.8012	1.80874	0.578	1.287	1.99
7093781	2016-08-24	08:11:44.600000	13.2196	42.6797	8.01558	0.549	2.59	2.18
7093841	2016-08-24	08:11:15.780000	13.1957	42.6575	10.8839	1.912	7.143	1.51
7093921	2016-08-24	08:13:36.560000	13.177	42.7791	8.18799	1.942	3.278	1.67
7093941	2016-08-24	08:14:18.700000	13.1503	42.8103	6.58142	0.341	0.828	2.72
7094001	2016-08-24	08:16:14.770000	13.2286	42.6351	8.21934	0.899	4.114	2.2
7094011	2016-08-24	08:15:57.760000	13.2404	42.6365	8.75225	1.014	3.725	1.61
7094091	2016-08-24	08:16:54.720000	13.2259	42.8332	6.91841	0.441	1.307	2.73
7094141	2016-08-24	08:17:37.500000	13.2283	42.6458	9.33218	0.435	1.98	2.29
7094161	2016-08-24	08:17:52.130000	13.2376	42.7295	11.1503	0.589	1.498	2.4
7094221	2016-08-24	08:18:57.340000	13.2925	42.6218	1.66768	0.786	4.407	2.05
7094271	2016-08-24	08:19:27.920000	13.1648	42.74	9.36352	0.526	1.965	2.29
7094331	2016-08-24	08:19:54.020000	13.2954	42.6312	1.52661	0.537	2.717	2.34
7094381	2016-08-24	08:20:56.530000	13.1882	42.7005	9.88076	0.421	1.583	2.47
7094521	2016-08-24	08:23:06.560000	13.1782	42.7928	5.05322	0.815	2.977	1.73
7094551	2016-08-24	08:24:16.550000	13.2391	42.6447	6.55791	0.92	4.004	2.07
7094571	2016-08-24	08:25:08.200000	13.2177	42.6664	9.95913	0.717	2.969	2.28
7094621	2016-08-24	08:26:04.120000	13.1807	42.7507	2.60811	1.002	2.717	2.16
7094661	2016-08-24	08:25:31.430000	13.1726	42.8517	7.90586	0.857	1.973	1.89
7094711	2016-08-24	08:27:35.640000	13.1947	42.7555	5.57046	0.735	2.565	1.92
7094751	2016-08-24	08:28:09.330000	13.1474	42.7939	3.7523	0.664	1.875	2.67
7094821	2016-08-24	08:30:39.060000	13.1925	42.8005	6.40117	0.483	1.556	2.71
7094851	2016-08-24	08:29:42.180000	13.1981	42.7644	5.11592	0.856	3.682	1.68
7094921	2016-08-24	08:31:39.460000	13.1823	42.7011	9.23813	0.558	2.047	1.99
7094981	2016-08-24	08:33:42.690000	13.2407	42.6353	8.01558	0.536	2.557	2.27
7095051	2016-08-24	08:35:49.020000	13.2214	42.6276	8.26636	0.583	2.316	2.05
7095081	2016-08-24	08:35:12.200000	13.223	42.6721	1.10342	1.026	7.746	1.66
7095091	2016-08-24	08:34:50.940000	13.2388	42.6431	8.54849	0.705	3.848	1.64
7095131	2016-08-24	08:37:08.370000	13.1978	42.7615	6.13472	0.484	1.748	2.25
7095271	2016-08-24	08:38:11.110000	13.2495	42.7203	5.63315	0.789	2.307	2.32
7095371	2016-08-24	08:39:05.700000	13.2293	42.8248	12.3886	0.507	1.128	2.7
7095381	2016-08-24	08:37:51.020000	13.2643	42.6289	7.07515	0.557	2.496	1.79
7095451	2016-08-24	08:40:42.410000	13.2802	42.652	1.3542	1.216	3.621	1.78
7095581	2016-08-24	08:43:54.440000	13.2429	42.6474	8.25068	1.31	5.766	1.72
7095631	2016-08-24	08:45:32.350000	13.1483	42.8101	5.80557	0.882	1.591	1.68
7095661	2016-08-24	08:46:34.820000	13.305	42.6365	1.47959	2.03	7.79	1.88
7095731	2016-08-24	08:47:33.280000	13.1956	42.7407	9.00303	0.607	1.655	2.49
7095851	2016-08-24	08:49:03.080000	13.179	42.7639	6.22092	0.349	1.369	2.4
7095881	2016-08-24	08:47:48.600000	13.1847	42.7596	4.31655	0.576	2.204	2.53
7095901	2016-08-24	08:49:53.500000	13.1486	42.7957	3.0313	0.501	1.427	2.35
7095961	2016-08-24	08:52:11.480000	13.1598	42.783	7.07515	0.476	1.239	2.07
7096001	2016-08-24	08:53:17.260000	13.2489	42.7647	12.2789	0.51	1.091	1.8
7096081	2016-08-24	08:55:22.640000	13.1405	42.7825	9.17544	0.603	1.1	2.24
7096131	2016-08-24	08:55:34.590000	13.2511	42.8472	0.194336	0.599	1.674	2.61
7096181	2016-08-24	08:56:38.850000	13.1617	42.7857	7.60806	0.454	1.274	2.97
7096221	2016-08-24	08:58:22.010000	13.2417	42.7361	5.74287	0.566	1.907	1.94
7096291	2016-08-24	08:58:52.190000	13.184	42.7609	7.00461	0.343	1.483	2.66
7096331	2016-08-24	08:59:32.190000	13.2476	42.6947	2.40435	0.556	2.584	2.53
7096361	2016-08-24	08:59:59.010000	13.2286	42.7887	6.96543	1.516	4.639	1.84
7096411	2016-08-24	09:00:31.510000	13.1662	42.8256	7.74128	0.393	1.131	2.12
7096441	2016-08-24	09:01:28.210000	13.2243	42.727	9.75537	1.083	2.347	2.15
7096531	2016-08-24	09:02:59.590000	13.1944	42.8184	9.06572	0.385	1.24	3.21
7096581	2016-08-24	09:04:28.410000	13.148	42.8099	3.31343	0.58	3.414	1.98
7096631	2016-08-24	09:04:38.700000	13.2065	42.8076	4.91216	0.376	1.384	2.76
7096681	2016-08-24	09:05:10.870000	13.2603	42.6621	5.3667	0.959	4.31	2.13
7096791	2016-08-24	09:08:38.690000	13.2528	42.6739	6.93408	0.645	4.127	1.66
7096871	2016-08-24	09:09:46.830000	13.1823	42.7697	10.6488	0.516	3.411	2.15
7096931	2016-08-24	09:11:02.230000	13.1804	42.767	7.7648	0.4	2.026	2.2
7097061	2016-08-24	09:13:31.220000	13.1947	42.8076	3.34477	0.487	1.288	1.8
7097091	2016-08-24	09:13:51.210000	13.2103	42.8122	3.78364	0.694	2.052	1.94
7097121	2016-08-24	09:14:18.230000	13.1829	42.7596	6.16606	0.503	1.971	1.96
7097171	2016-08-24	09:15:01.820000	13.1679	42.7775	7.07515	0.436	1.387	2.38
7097231	2016-08-24	09:17:02.090000	13.2336	42.7539	4.33223	0.506	1.882	1.46
7097281	2016-08-24	09:17:23.340000	13.1935	42.7053	4.81811	0.846	2.617	1.48
7097311	2016-08-24	09:16:42.110000	13.1679	42.8072	6.29146	0.764	1.547	1.26
7097321	2016-08-24	09:18:38.840000	13.2093	42.7297	8.25068	0.663	2.998	1.73
7097441	2016-08-24	09:21:11.600000	13.167	42.8138	6.36982	0.395	1.215	2.06
7097501	2016-08-24	09:23:10	13.1947	42.777	8.39175	0.8	1.866	1.56
7097601	2016-08-24	09:25:01.320000	13.2314	42.7491	8.57983	0.46	1.802	1.51
7097651	2016-08-24	09:25:33.350000	13.1779	42.8085	6.3855	0.443	1.158	1.82
7097681	2016-08-24	09:25:53.630000	13.2081	42.6849	7.43565	0.658	4.055	1.75
7097741	2016-08-24	09:27:09.720000	13.2178	42.8122	2.49839	0.718	2.2	1.57
7097751	2016-08-24	09:27:50.060000	13.2208	42.6298	9.45757	0.541	2.223	1.77
7097811	2016-08-24	09:28:09.190000	13.2412	42.4745	9.64565	0.518	1.398	2.51
7097861	2016-08-24	09:30:45.520000	13.2128	42.7299	9.20679	0.468	1.47	1.82
7097951	2016-08-24	09:31:44	13.1924	42.8178	8.5093	0.349	0.99	3.75
7098001	2016-08-24	09:33:14.070000	13.1942	42.8189	8.10178	0.339	0.888	2.51
7098091	2016-08-24	09:34:37.020000	13.2392	42.6941	9.3792	0.806	4.462	2.29
7098121	2016-08-24	09:35:15.330000	13.2689	42.588	8.50146	1.406	3.703	1.89
7098191	2016-08-24	09:36:50.920000	13.2403	42.4783	9.69268	0.41	1.088	1.98
7098241	2016-08-24	09:35:58.850000	13.2356	42.479	10.398	0.94	1.946	1.92
7098281	2016-08-24	09:38:11.310000	13.238	42.7973	3.23506	0.906	6.324	1.73
7098291	2016-08-24	09:37:41.720000	13.1738	42.7722	7.46699	1.244	3.724	1.77
7098361	2016-08-24	09:39:13.360000	13.24	42.7298	5.84475	0.321	1.319	2.21
7098431	2016-08-24	09:40:09.860000	13.1897	42.82	8.10962	0.559	1.64	2.09
7098471	2016-08-24	09:41:15.970000	13.1631	42.8221	8.47795	0.306	0.929	2.88
7098511	2016-08-24	09:41:47.210000	13.2963	42.6182	5.61748	0.897	4.663	2.36
7098541	2016-08-24	09:42:06.030000	13.115	42.7551	1.96548	0.76	2.791	2.71
7098631	2016-08-24	09:43:48.660000	13.2855	42.6719	3.15669	0.375	1.878	3.09
7098691	2016-08-24	09:44:51.090000	13.1869	42.7663	7.74912	0.553	4.994	2.32
7098761	2016-08-24	09:45:55.800000	13.2724	42.6335	6.19741	0.357	1.983	2.11
7098801	2016-08-24	09:46:20.760000	13.1645	42.7434	2.42002	0.646	5.724	2.51
7098911	2016-08-24	09:48:28.470000	13.2264	42.6367	8.01558	0.424	1.741	2.25
7098941	2016-08-24	09:49:20.720000	13.2375	42.4781	9.92778	0.912	1.652	1.92
7098981	2016-08-24	09:49:58.610000	13.2326	42.6481	9.20679	0.391	1.79	2.24
7099021	2016-08-24	09:51:13.490000	13.1607	42.8193	5.3667	0.658	5.417	2.25
7099041	2016-08-24	09:51:36.760000	13.2205	42.7398	10.0062	0.655	5.872	1.88
7099111	2016-08-24	09:52:32.300000	13.2118	42.716	10.445	1.105	7.484	1.66
7099141	2016-08-24	09:53:18.410000	13.2065	42.7875	5.38237	0.36	1.538	1.9
7099181	2016-08-24	09:53:45.840000	13.237	42.7404	5.60181	0.44	1.563	1.96
7099231	2016-08-24	09:56:06.750000	13.1953	42.82	9.11274	0.398	1.255	2.18
7099331	2016-08-24	09:57:56.020000	13.1138	42.7496	1.68335	0.473	2.547	2.27
7099421	2016-08-24	10:00:41.810000	13.2594	42.7222	2.59243	0.438	1.138	2.52
7099491	2016-08-24	10:01:28.540000	13.2084	42.7985	3.0313	0.413	1.483	2.38
7099521	2016-08-24	10:03:29.320000	13.1078	42.775	7.90586	0.483	4.181	1.77
7099611	2016-08-24	10:04:06.820000	13.2342	42.6218	7.74912	0.489	1.98	2.65
7099681	2016-08-24	10:04:51.350000	13.1512	42.84	8.74441	0.315	0.894	2.69
7099751	2016-08-24	10:06:26.480000	13.2168	42.801	7.9999	0.5	4.769	2.09
7099801	2016-08-24	10:06:51.870000	13.1953	42.8223	7.23189	0.699	1.955	2.99
7099821	2016-08-24	10:06:42.390000	13.1655	42.745	8.83061	0.466	2.691	2.89
7099891	2016-08-24	10:07:53.100000	13.2059	42.8008	1.87144	0.595	1.682	2.13
7099921	2016-08-24	10:08:35.030000	13.1648	42.8186	7.45132	0.501	1.685	2.71
7100041	2016-08-24	10:09:27.330000	13.288	42.6819	1.18179	0.44	1.94	2.96
7100101	2016-08-24	10:11:06.590000	13.2466	42.6346	6.99678	0.964	3.462	1.27
7100131	2016-08-24	10:10:22.090000	13.1757	42.8184	6.6833	0.868	5.374	1.91
7100151	2016-08-24	10:11:20.510000	13.2302	42.8273	2.99995	0.566	2.205	2.18
7100191	2016-08-24	10:12:37.120000	13.2128	42.7254	7.20054	0.468	1.784	1.64
7100271	2016-08-24	10:14:22.170000	13.1097	42.7672	4.92783	0.671	4.438	2.31
7100321	2016-08-24	10:15:11.360000	13.2109	42.7276	9.77105	0.516	2.537	3.09
7100331	2016-08-24	10:15:35.350000	13.1869	42.737	8.25068	0.601	5.036	2.62
7100371	2016-08-24	10:14:07.730000	13.2413	42.639	7.32593	1.104	2.652	1.22
7100431	2016-08-24	10:16:17.900000	13.1611	42.7624	5.7272	0.353	1.814	1.93
7100471	2016-08-24	10:17:21.780000	13.2389	42.7377	8.73657	0.421	1.247	2.18
7100511	2016-08-24	10:17:52.150000	13.2488	42.639	8.76792	0.356	1.437	2.65
7100531	2016-08-24	10:17:38.670000	13.2919	42.6214	2.63945	0.84	4.555	2.03
7100551	2016-08-24	10:18:45.730000	13.2072	42.8035	5.97798	0.429	1.409	1.92
7100561	2016-08-24	10:18:56.940000	13.2109	42.7181	5.6645	0.594	3.992	1.77
7100581	2016-08-24	10:19:50.520000	13.1657	42.8229	4.80244	0.669	3.733	2.01
7100591	2016-08-24	10:19:16.350000	13.2384	42.7369	9.5281	0.282	0.792	2.3
7100611	2016-08-24	10:19:39.780000	13.172	42.8266	8.0626	0.648	4.69	1.75
7100631	2016-08-24	10:20:38.720000	13.2169	42.6585	8.61902	0.315	1.493	1.96
7100641	2016-08-24	10:21:20.940000	13.1732	42.7736	8.68955	0.753	4.828	2
7100701	2016-08-24	10:21:05.790000	13.1636	42.767	6.51089	0.609	2.539	1.84
7100741	2016-08-24	10:21:48.050000	13.1642	42.766	5.60181	0.402	2.26	1.77
7100761	2016-08-24	10:22:12.440000	13.2118	42.7242	8.12529	0.587	4.098	1.92
7100791	2016-08-24	10:23:11.240000	13.162	42.7791	6.18174	0.568	3.482	2.34
7100821	2016-08-24	10:22:44.460000	13.1088	42.7574	1.87144	0.358	2.747	2.77
7100851	2016-08-24	10:23:44.790000	13.2327	42.7779	1.02505	0.509	1.748	2.25
7100891	2016-08-24	10:24:53.650000	13.2935	42.6143	6.88706	0.449	2.778	3.13
7101021	2016-08-24	10:25:47.390000	13.2022	42.7478	7.51401	0.634	2.258	1.57
7101091	2016-08-24	10:27:33.020000	13.1467	42.7989	6.04067	0.66	3.707	1.38
7101101	2016-08-24	10:27:47.420000	13.1717	42.7482	4.81811	0.582	3.536	1.93
7101161	2016-08-24	10:29:45.700000	13.233	42.7964	2.42002	0.774	6.632	2.18
7101171	2016-08-24	10:29:00.060000	13.1132	42.7592	5.60181	0.547	3.464	2.67
7101261	2016-08-24	10:29:57.290000	13.2016	42.766	6.07202	0.521	4.042	2.07
7101301	2016-08-24	10:30:39.470000	13.229	42.8108	1.62065	0.641	1.82	1.97
7101331	2016-08-24	10:31:09.300000	13.1932	42.7608	4.61435	0.374	1.9	2.27
7101371	2016-08-24	10:32:16.800000	13.2354	42.663	4.11279	1.075	5.102	1.55
7101421	2016-08-24	10:32:43.300000	13.2359	42.6176	9.76321	0.342	1.284	2.99
7101501	2016-08-24	10:35:06.830000	13.1873	42.6934	8.67388	0.503	3.038	1.87
7101511	2016-08-24	10:35:19.100000	13.2963	42.6218	6.93408	0.74	3.696	1.83
7101521	2016-08-24	10:34:28.240000	13.2318	42.8412	11.4481	1.077	8.185	1.36
7101561	2016-08-24	10:36:46.120000	13.2121	42.7267	9.0814	0.278	0.846	2.25
7101581	2016-08-24	10:37:47.210000	13.1963	42.7265	2.82754	1.012	5.548	1.49
7101611	2016-08-24	10:38:33.340000	13.1365	42.7905	3.07832	0.731	3.895	2.15
7101671	2016-08-24	10:40:18.460000	13.2423	42.7384	10.4137	0.675	4.885	1.67
7101711	2016-08-24	10:41:00.720000	13.2301	42.479	10.0532	2.112	5.872	1.69
7101721	2016-08-24	10:41:17.670000	13.1122	42.7608	2.54541	0.658	4.05	2.13
7101761	2016-08-24	10:41:15.080000	13.2733	42.6296	8.47012	1.817	5.376	1.58
7101811	2016-08-24	10:42:42.780000	13.1659	42.8215	8.24285	0.306	1.061	2.24
7101861	2016-08-24	10:44:49.110000	13.237	42.7692	8.92466	0.456	1.375	1.98
7101881	2016-08-24	10:44:54.700000	13.3012	42.6228	7.74912	0.738	3.412	2.41
7101991	2016-08-24	10:41:52.900000	13.162	42.7809	5.80557	0.963	4.566	1.85
7102011	2016-08-24	10:48:30.520000	13.1545	42.8156	7.31025	0.796	5.094	1.89
7102021	2016-08-24	10:48:25.610000	13.1657	42.79	8.31338	0.613	4.341	1.71
7102061	2016-08-24	10:49:33.530000	13.1903	42.8181	6.94976	0.568	2.014	2.08
7102101	2016-08-24	10:50:08.190000	13.2262	42.796	1.82441	0.654	5.906	1.92
7102121	2016-08-24	10:50:34.310000	13.1858	42.7394	7.64724	0.32	1.371	2.12
7102181	2016-08-24	10:52:34.860000	13.2333	42.8309	-0.072119	0.492	1.27	2.78
7102231	2016-08-24	10:51:39.220000	13.1919	42.8239	1.47959	1.193	7.401	1.37
7102261	2016-08-24	10:54:55.570000	13.2604	42.7544	4.23818	2.739	3.733	1.99
7102271	2016-08-24	10:55:26.050000	13.2118	42.7133	8.31338	0.969	5.027	1.66
7102341	2016-08-24	10:57:29.280000	13.2106	42.6657	10.6958	1.265	2.529	2.11
7102361	2016-08-24	10:57:17.150000	13.2322	42.638	8.46228	0.305	0.965	2.33
7102391	2016-08-24	10:56:09.170000	13.2655	42.6294	7.92153	0.632	0.948	1.69
7102411	2016-08-24	10:58:01.320000	13.2379	42.6447	8.56416	2.567	2.867	1.57
7102421	2016-08-24	10:58:29.400000	13.2323	42.6287	10.1629	1.191	2.373	2.06
7102451	2016-08-24	10:58:55.630000	13.1879	42.761	6.66763	0.423	1.807	2.06
7102461	2016-08-24	10:59:10.360000	13.1314	42.8472	1.19746	3.238	6.302	2.16
7102511	2016-08-24	11:00:30.370000	13.2457	42.6367	8.4231	0.511	1.074	1.45
7102541	2016-08-24	11:02:12.150000	13.2392	42.7388	5.99365	0.809	3.734	1.79
7102551	2016-08-24	11:02:07.870000	13.1632	42.8092	7.56104	0.538	1.752	1.46
7102571	2016-08-24	11:01:10.160000	13.1614	42.796	8.34473	0.669	3.631	1.69
7102581	2016-08-24	11:01:43.900000	13.1745	42.7315	9.3165	0.621	1.583	1.28
7102661	2016-08-24	11:02:57.380000	13.2457	42.687	8.3604	0.459	1.98	1.65
7102681	2016-08-24	11:05:02.890000	13.1879	42.7569	5.94663	0.477	1.823	1.82
7102691	2016-08-24	11:04:38.640000	13.186	42.7564	8.20366	0.46	1.332	1.24
7102751	2016-08-24	11:05:44.370000	13.272	42.683	2.72566	0.378	1.212	2.78
7102831	2016-08-24	11:06:49.290000	13.1559	42.8068	6.87922	0.241	0.994	2.38
7102871	2016-08-24	11:07:24.950000	13.2259	42.8067	2.56108	0.363	1.256	1.92
7102891	2016-08-24	11:07:56.640000	13.1872	42.7542	5.31968	0.3	1.825	1.78
7102911	2016-08-24	11:08:12.330000	13.1197	42.7233	2.29463	0.972	5.301	2.09
7102931	2016-08-24	11:08:40.150000	13.1983	42.8187	7.86667	0.32	1.082	2.12
7103001	2016-08-24	11:09:52.250000	13.2402	42.804	5.38237	0.618	2.553	2.11
7103081	2016-08-24	11:12:00.670000	13.1773	42.8291	8.54849	0.927	2.272	1.66
7103091	2016-08-24	11:11:03.700000	13.2134	42.6522	9.23813	0.571	1.525	2.18
7103131	2016-08-24	11:12:45.620000	13.2764	42.6255	9.25381	0.6	1.082	1.69
7103141	2016-08-24	11:13:15.160000	13.2317	42.6374	8.25068	0.962	2.442	1.53
7103151	2016-08-24	11:12:58.780000	13.1764	42.7192	9.84941	0.282	0.893	1.93
7103211	2016-08-24	11:13:45.230000	13.1779	42.7921	6.19741	0.353	1.73	2.16
7103261	2016-08-24	11:13:32.590000	13.2901	42.6182	5.24131	0.619	1.068	1.36
7103281	2016-08-24	11:14:29.020000	13.2471	42.8469	0.3354	0.954	1.883	1.84
7103301	2016-08-24	11:15:47.310000	13.1994	42.7315	10.1315	1.153	4.121	1.73
7103351	2016-08-24	11:17:13.180000	13.2121	42.8076	3.25073	0.67	1.937	1.93
7103401	2016-08-24	11:17:39.300000	13.2891	42.6262	5.6645	0.585	2.023	1.91
7103421	2016-08-24	11:17:53.280000	13.1374	42.7907	10.6174	0.425	1.418	2.41
7103481	2016-08-24	11:19:19	13.2086	42.8109	6.39334	0.341	1.102	1.98
7103531	2016-08-24	11:20:32.770000	13.2241	42.771	12.8666	0.329	0.847	1.98
7103611	2016-08-24	11:21:51.250000	13.2377	42.7537	4.44194	0.529	1.824	1.89
7103661	2016-08-24	11:22:37.710000	13.1832	42.7553	4.11279	0.889	2.733	1.89
7103691	2016-08-24	11:23:16.520000	13.2286	42.6497	8.7209	0.632	1.794	1.7
7103731	2016-08-24	11:23:59.050000	13.1634	42.7678	9.95129	0.312	1.027	2.63
7103751	2016-08-24	11:24:51.250000	13.2528	42.6593	6.24443	0.352	1.676	2.47
7103761	2016-08-24	11:25:49.890000	13.2343	42.7964	4.30088	1.442	5.608	1.65
7103781	2016-08-24	11:25:22.380000	13.2411	42.8069	2.45137	0.703	3.381	1.91
7103801	2016-08-24	11:26:15.590000	13.1661	42.7875	6.63628	0.358	1.325	1.55
7103831	2016-08-24	11:27:54.920000	13.1695	42.7635	9.00303	0.857	5.277	1.68
7103851	2016-08-24	11:27:36.080000	13.2888	42.642	6.05635	1.426	2.147	1.69
7103921	2016-08-24	11:28:18.240000	13.1947	42.761	5.88394	0.364	2.127	2.48
7103941	2016-08-24	11:28:53.230000	13.2559	42.7584	8.8071	0.368	1.233	2.4
7103981	2016-08-24	11:30:01.640000	13.1618	42.8237	7.88235	0.38	1.229	2.23
7103991	2016-08-24	11:30:14.210000	13.1629	42.8218	6.54224	0.555	2.813	2.5
7104031	2016-08-24	11:32:37.320000	13.1854	42.74	8.64253	0.494	1.365	1.33
7104051	2016-08-24	11:30:57.230000	13.2603	42.727	3.36045	0.874	2.79	1.67
7104061	2016-08-24	11:31:54.070000	13.1984	42.7542	6.9811	0.289	1.406	3.11
7104121	2016-08-24	11:32:50.600000	13.1113	42.7624	2.78052	0.562	2.123	2.75
7104131	2016-08-24	11:33:12.340000	13.2486	42.7576	7.09082	0.609	4.611	2.12
7104161	2016-08-24	11:34:21.580000	13.1748	42.7468	5.97798	0.323	1.838	2.3
7104201	2016-08-24	11:33:53.020000	13.2379	42.6346	8.68955	0.983	2.333	1.69
7104251	2016-08-24	11:36:27.630000	13.1646	42.8192	7.89802	0.319	1.088	2.41
7104321	2016-08-24	11:35:48	13.2205	42.6447	9.94346	1.038	2.25	1.46
7104331	2016-08-24	11:37:03.600000	13.2376	42.6564	7.54536	0.781	2.43	2.72
7104381	2016-08-24	11:37:41.310000	13.2142	42.8091	2.31814	0.353	1.381	2.7
7104471	2016-08-24	11:39:20.030000	13.1857	42.8348	3.86201	2.075	4.514	1.74
7104521	2016-08-24	11:40:16.560000	13.191	42.7377	6.76167	0.385	2.117	2.92
7104561	2016-08-24	11:41:19.410000	13.1738	42.785	7.59238	0.405	1.506	1.55
7104641	2016-08-24	11:42:13.050000	13.218	42.6593	8.81494	0.699	1.389	1.93
7104671	2016-08-24	11:42:19.510000	13.1674	42.8612	8.49363	0.344	0.86	2.32
7104711	2016-08-24	11:43:08.610000	13.1854	42.7898	2.81187	0.595	2.373	1.5
7104721	2016-08-24	11:43:30.310000	13.2364	42.7702	9.17544	0.541	1.485	2.23
7104761	2016-08-24	11:44:19.720000	13.1659	42.7854	6.14255	0.296	1.094	2.01
7104801	2016-08-24	11:45:37	13.2879	42.6207	3.06265	0.734	3.624	1.33
7104851	2016-08-24	11:46:13.080000	13.2112	42.7027	10.351	1.173	3.126	1.87
7104911	2016-08-24	11:48:02.440000	13.1296	42.7772	10.1942	1.115	7.243	1.31
7104921	2016-08-24	11:48:38.540000	13.2438	42.6445	8.61118	0.475	1.15	2
7104961	2016-08-24	11:49:00.810000	13.167	42.822	8.12529	0.378	1.32	2.31
7105011	2016-08-24	11:50:31.210000	13.1625	42.8253	9.26165	0.303	1.061	4.72
7105051	2016-08-24	11:53:03.970000	13.1554	42.8396	8.51714	0.527	1.432	2.55
7105071	2016-08-24	11:54:22.700000	13.1661	42.7935	11.9967	0.474	1.129	2.54
7105141	2016-08-24	11:54:10.440000	13.157	42.8385	8.43877	0.878	4.579	2.12
7105161	2016-08-24	11:56:05.080000	13.1536	42.8392	9.77105	0.498	1.579	1.81
7105211	2016-08-24	11:56:29.350000	13.1604	42.8282	7.29458	0.553	2.954	1.71
7105251	2016-08-24	11:57:51.440000	13.171	42.8172	7.7021	0.645	3.109	2.03
7105261	2016-08-24	11:57:37.990000	13.1489	42.8399	8.59551	0.657	3.172	2.2
7105311	2016-08-24	11:58:04.130000	13.1614	42.8362	9.47324	0.458	1.874	2.49
7105331	2016-08-24	11:58:32.990000	13.2634	42.657	7.09082	1.555	4.487	1.95
7105381	2016-08-24	11:59:28.920000	13.1582	42.8367	9.19111	0.584	1.956	1.7
7105421	2016-08-24	12:00:00.380000	13.1472	42.8377	10.4215	0.372	1.2	3.46
7105471	2016-08-24	11:58:19.030000	13.1583	42.8083	4.67705	0.824	2.925	2.05
7105501	2016-08-24	12:02:14.920000	13.147	42.8229	6.87139	0.746	3.034	2.47
7105521	2016-08-24	12:01:49.270000	13.1584	42.8258	9.51243	0.331	1.309	2.97
7105581	2016-08-24	12:04:09.060000	13.152	42.8403	8.62686	0.771	3.935	1.86
7105661	2016-08-24	12:04:45.020000	13.1688	42.8216	7.3416	0.418	1.595	2.49
7105741	2016-08-24	12:06:09.910000	13.1481	42.8381	10.6096	0.317	1.017	3.57
7105831	2016-08-24	12:07:47.420000	13.216	42.7257	7.9137	0.339	1.289	2.06
7105871	2016-08-24	12:08:37.080000	13.2594	42.6687	9.64565	0.379	1.221	2.12
7105931	2016-08-24	12:09:11.490000	13.296	42.623	4.66138	0.55	1.543	1.78
7105981	2016-08-24	12:10:20.580000	13.148	42.7857	10.7428	0.553	1.397	2.02
7106111	2016-08-24	12:11:25.430000	13.2929	42.6221	5.6645	0.52	1.291	2.42
7106221	2016-08-24	12:13:27.870000	13.1614	42.8325	8.97168	0.34	1.055	2.95
7106291	2016-08-24	12:14:37.220000	13.2591	42.6703	8.25068	0.452	1.448	2.23
7106321	2016-08-24	12:14:52.780000	13.1396	42.7919	10.1942	0.461	1.41	2.01
7106361	2016-08-24	12:15:34.470000	13.1586	42.8387	7.92153	0.525	2.177	1.6
7106401	2016-08-24	12:16:47.450000	13.1169	42.7619	8.98735	0.587	1.61	2.12
7106501	2016-08-24	12:18:27.650000	13.1523	42.8373	10.2099	0.402	1.121	3.39
7106631	2016-08-24	12:20:25.730000	13.2935	42.6198	4.94351	0.893	1.608	1.57
7106701	2016-08-24	12:20:58.490000	13.1682	42.8239	7.43565	0.559	1.685	2.14
7106741	2016-08-24	12:21:54	13.1879	42.8072	6.29146	0.483	1.457	1.98
7106801	2016-08-24	12:22:54.250000	13.2026	42.8059	6.14255	0.303	1.042	2.38
7106861	2016-08-24	12:24:00.410000	13.2357	42.8009	1.84793	0.358	1.013	2.42
7106911	2016-08-24	12:24:31.410000	13.2177	42.66	8.79927	0.439	1.612	2.37
7107001	2016-08-24	12:25:47.440000	13.1769	42.822	2.29463	0.667	2.111	2.32
7107111	2016-08-24	12:27:11.820000	13.1592	42.8373	8.83061	0.569	1.284	2.18
7107151	2016-08-24	12:27:50.220000	13.3655	42.6216	-1.6395	1.858	2.2	2.23
7107261	2016-08-24	12:29:42.170000	13.1907	42.6767	11.072	1.068	3.257	1.44
7107331	2016-08-24	12:30:44.930000	13.2911	42.687	6.63628	0.626	2.13	1.54
7107361	2016-08-24	12:31:36.230000	13.1928	42.7871	4.50464	0.353	1.676	2.06
7107391	2016-08-24	12:32:39.200000	13.1595	42.8357	8.68955	0.463	1.324	1.99
7107431	2016-08-24	12:33:22.830000	13.2382	42.6568	8.3604	0.557	1.654	1.75
7107491	2016-08-24	12:34:09.190000	13.2618	42.6097	9.11274	0.598	1.34	1.82
7107551	2016-08-24	12:34:34.230000	13.161	42.8383	8.83061	0.427	1.197	2.19
7107581	2016-08-24	12:36:27.670000	13.1635	42.8337	8.32905	0.566	1.276	1.76
7107631	2016-08-24	12:37:02.100000	13.2618	42.6431	8.20366	1.06	1.972	2.05
7107741	2016-08-24	12:38:19.250000	13.027	43.08	13.4701	0.753	1.364	1.72
7107801	2016-08-24	12:39:19.770000	13.1595	42.8367	8.81494	0.549	1.405	2.12
7107841	2016-08-24	12:39:52.420000	13.182	42.748	3.04697	0.471	2.304	1.77
7107881	2016-08-24	12:40:17.990000	13.2938	42.631	5.24131	1.243	1.788	1.49
7107891	2016-08-24	12:40:56.240000	13.1645	42.7288	9.62998	0.729	1.665	1.43
7108021	2016-08-24	12:42:11.250000	13.257	42.8451	1.58931	0.453	1.488	2.38
7108061	2016-08-24	12:43:16.870000	13.2352	42.7386	9.26948	0.487	1.392	1.93
7108111	2016-08-24	12:43:42.760000	13.2552	42.8433	0.492139	0.445	1.157	2.34
7108171	2016-08-24	12:44:17.410000	13.2214	42.66	8.98735	0.717	3.266	1.72
7108231	2016-08-24	12:46:31.240000	13.1645	42.8165	6.36982	1.503	2.088	1.82
7108321	2016-08-24	12:47:05.400000	13.1716	42.8227	8.10962	0.458	1.071	2.92
7108361	2016-08-24	12:47:28.330000	13.2817	42.6184	2.09087	0.553	2.553	2.99
7108391	2016-08-24	12:48:04.950000	13.2093	42.8047	5.4294	0.511	1.568	2.34
7108431	2016-08-24	12:48:43.810000	13.1076	42.7496	12.4356	0.629	1.374	2.04
7108451	2016-08-24	12:49:39.260000	13.1956	42.7626	7.24756	0.43	1.362	1.86
7108481	2016-08-24	12:49:58.500000	13.2289	42.6897	8.4231	0.379	1.51	2.32
7108541	2016-08-24	12:50:33.030000	13.171	42.809	7.7021	0.755	1.408	1.79
7108581	2016-08-24	12:51:20.250000	13.1953	42.814	6.47954	0.716	1.87	1.74
7108591	2016-08-24	12:51:39.800000	13.1759	42.8064	7.05164	0.368	1.197	2.69
7108651	2016-08-24	12:52:12.230000	13.1598	42.8341	7.7021	0.482	1.178	2.27
7108691	2016-08-24	12:53:17.230000	13.2582	42.7185	10.304	0.454	1.439	1.93
7108751	2016-08-24	12:52:55.430000	13.2513	42.6344	7.95288	0.576	2.82	1.78
7108781	2016-08-24	12:54:14.730000	13.2059	42.8049	5.6645	0.416	1.598	1.98
7108831	2016-08-24	12:54:54.050000	13.2898	42.6303	5.60181	0.632	3.524	2.2
7108871	2016-08-24	12:55:31.100000	13.1151	42.7441	14.1284	0.594	1.408	2.04
7108921	2016-08-24	12:55:51.840000	13.1829	42.7555	6.85571	0.473	1.713	2.16
7108981	2016-08-24	12:56:33.030000	13.171	42.7802	5.50776	0.437	1.894	2.19
7109011	2016-08-24	12:57:13.200000	13.3113	42.6666	4.92783	0.783	3.16	2.01
7109071	2016-08-24	12:57:34.470000	13.2352	42.7884	2.40435	0.505	1.293	2.37
7109131	2016-08-24	12:58:40.320000	13.2612	42.671	9.99048	0.38	1.547	1.99
7109221	2016-08-24	13:00:27.610000	13.157	42.8257	7.93721	0.41	1.119	2.82
7109321	2016-08-24	13:01:24.810000	13.1548	42.8076	5.57046	0.706	1.667	2.14
7109361	2016-08-24	13:02:28.980000	13.1684	42.8263	7.22405	0.413	1.012	2.12
7109421	2016-08-24	13:03:20.620000	13.1981	42.8092	7.12217	0.541	1.64	2.07
7109491	2016-08-24	13:05:12.290000	13.2247	42.747	6.56575	0.345	1.171	2.35
7109521	2016-08-24	13:07:25.540000	13.2422	42.81	3.02346	0.368	1.225	3.17
7109601	2016-08-24	13:09:24.190000	13.1654	42.8117	7.73345	0.372	1.334	3.15
7109651	2016-08-24	13:10:52.280000	13.1618	42.8244	7.36511	0.424	0.873	1.98
7109691	2016-08-24	13:10:38.920000	13.1586	42.8245	7.57671	0.947	1.581	1.52
7109701	2016-08-24	13:11:51.180000	13.2106	42.8129	5.4294	1.033	2.948	2.01
7109801	2016-08-24	13:12:10.040000	13.2438	42.8073	2.5846	0.313	0.868	2.89
7109901	2016-08-24	13:12:56.230000	13.2817	42.6289	8.20366	0.637	3.043	1.87
7109921	2016-08-24	13:14:21.920000	13.2603	42.7069	7.49834	0.567	2.229	2.05
7109981	2016-08-24	13:15:49.980000	13.1511	42.8049	7.13784	0.45	1.305	2.8
7110071	2016-08-24	13:16:55.400000	13.1729	42.7491	6.47954	0.379	1.838	1.95
7110141	2016-08-24	13:17:46.520000	13.1692	42.7254	10.2413	0.472	1.194	2.13
7110201	2016-08-24	13:18:09.790000	13.1408	42.7937	10.0062	0.476	1.051	2.06
7110231	2016-08-24	13:19:55.790000	13.2252	42.6906	8.10962	0.528	1.93	2
7110281	2016-08-24	13:20:04.380000	13.2257	42.8352	6.58142	0.326	1.163	2.76
7110331	2016-08-24	13:20:31.150000	13.1548	42.7948	5.47642	0.442	1.275	2.43
7110391	2016-08-24	13:22:13.660000	13.1504	42.8392	9.11274	0.452	0.903	1.68
7110431	2016-08-24	13:21:55.530000	13.1695	42.8111	8.18799	1.333	2.485	1.75
7110441	2016-08-24	13:22:55.760000	13.2118	42.7818	4.61435	0.542	1.732	2.15
7110511	2016-08-24	13:23:51.970000	13.2396	42.8163	0.962354	0.509	1.316	2.59
7110601	2016-08-24	13:25:33.960000	13.1615	42.8354	8.68171	0.398	0.907	2.25
7110651	2016-08-24	13:26:42.070000	13.1893	42.8148	8.96384	0.361	0.932	1.9
7110701	2016-08-24	13:27:12.330000	13.1069	42.7628	2.56108	0.503	1.16	2.36
7110771	2016-08-24	13:28:22.230000	13.2659	42.6607	7.21621	0.727	3.924	1.86
7110831	2016-08-24	13:29:27.100000	13.1829	42.7715	6.85571	0.545	1.518	1.66
7110871	2016-08-24	13:30:27.980000	13.169	42.8151	8.16448	0.351	0.818	2.85
7110921	2016-08-24	13:31:10.280000	13.2314	42.7729	3.06265	0.517	1.613	2.01
7110971	2016-08-24	13:31:54.110000	13.2146	42.7953	4.78677	0.396	1.396	2.33
7110991	2016-08-24	13:30:51.490000	13.1726	42.8152	7.65508	0.511	1.158	1.81
7111001	2016-08-24	13:32:44.130000	13.1686	42.7743	5.60181	0.663	2.107	1.85
7111051	2016-08-24	13:33:14.390000	13.2861	42.6728	3.90903	0.383	2.168	3.13
7111091	2016-08-24	13:34:55.970000	13.2978	42.6266	7.07515	0.756	2.651	1.77
7111131	2016-08-24	13:36:08.610000	13.224	42.7395	8.67388	0.457	1.255	1.99
7111181	2016-08-24	13:35:37.310000	13.3041	42.634	0.586182	0.773	2.75	1.62
7111211	2016-08-24	13:37:23.970000	13.1598	42.8373	8.92466	0.461	1.283	1.66
7111221	2016-08-24	13:36:43.500000	13.2096	42.7272	8.26636	0.459	1.909	1.85
7111251	2016-08-24	13:38:28.480000	13.148	42.7871	6.16606	0.384	1.339	2.21
7111291	2016-08-24	13:39:23.490000	13.2445	42.7989	0.962354	0.574	1.297	2.28
7111331	2016-08-24	13:40:55.480000	13.2516	42.641	2.79619	0.884	4.62	1.29
7111351	2016-08-24	13:41:06.620000	13.329	42.8248	17.0907	0.556	1.191	1.94
7111431	2016-08-24	13:42:46.180000	13.1511	42.8383	7.67075	0.862	1.329	1.74
7111491	2016-08-24	13:43:13.280000	13.1662	42.765	9.51243	0.322	0.997	1.94
7111511	2016-08-24	13:43:57.280000	13.2566	42.6895	7.49834	0.636	3.811	1.97
7111531	2016-08-24	13:44:27.470000	13.1798	42.7843	5.60181	0.417	1.392	1.85
7111561	2016-08-24	13:44:47.780000	13.171	42.7875	6.47954	0.5	1.545	1.71
7111601	2016-08-24	13:45:28.250000	13.1707	42.8403	8.25068	0.424	1.423	2.23
7111631	2016-08-24	13:46:08.950000	13.1523	42.836	-0.040771	0.52	1.306	2.36
7111671	2016-08-24	13:47:20.370000	13.172	42.8202	8.37607	0.452	1.558	1.57
7111721	2016-08-24	13:47:29.310000	13.1598	42.8314	0.523486	0.56	1.441	2.2
7111751	2016-08-24	13:48:09.670000	13.0948	42.7791	8.94033	0.486	1.043	1.61
7111801	2016-08-24	13:48:25.530000	13.1528	42.8091	6.00149	0.367	1.177	2.23
7111851	2016-08-24	13:49:41.820000	13.3059	42.6271	6.3855	0.397	2.552	2.53
7111911	2016-08-24	13:50:34.900000	13.1704	42.777	7.10649	0.407	1.287	2.19
7111941	2016-08-24	13:51:09.520000	13.2115	42.7231	9.26948	0.512	1.535	1.88
7112001	2016-08-24	13:52:39.170000	13.1697	42.7303	9.26165	0.309	0.818	2.41
7112061	2016-08-24	13:55:02.650000	13.2556	42.6079	8.98735	0.429	1.493	1.66
7112101	2016-08-24	13:55:42.020000	13.1762	42.7913	5.75071	0.283	0.949	2.68
7112131	2016-08-24	13:57:10.140000	13.1868	42.779	6.84788	0.29	0.859	2.46
7112201	2016-08-24	13:59:30.130000	13.1977	42.6668	9.07356	0.363	0.957	2.32
7112281	2016-08-24	14:00:23.610000	13.1661	42.7825	4.56733	0.787	2.084	1.4
7112291	2016-08-24	13:58:41.590000	13.2578	42.6511	6.18174	0.676	3.912	1.77
7112301	2016-08-24	14:00:51.600000	13.1635	42.8383	7.79614	0.588	1.453	2.17
7112311	2016-08-24	14:01:28.260000	13.2146	42.7112	10.1472	0.397	1.187	2.54
7112331	2016-08-24	14:02:01.970000	13.1567	42.7816	6.88706	0.516	1.311	1.65
7112411	2016-08-24	14:02:21.620000	13.2419	42.8059	1.8636	0.309	0.977	3.93
7112451	2016-08-24	14:03:31.030000	13.1917	42.8098	6.8322	0.386	1.071	3.1
7112481	2016-08-24	14:04:43.650000	13.1583	42.8092	5.99365	1.075	2.021	2.07
7112561	2016-08-24	14:06:23.960000	13.1586	42.836	7.48267	0.794	1.805	1.53
7112591	2016-08-24	14:06:36.250000	13.1738	42.7795	5.9623	0.488	1.486	2.23
7112631	2016-08-24	14:07:09.160000	13.2639	42.5889	8.25068	0.866	3.162	2.06
7112671	2016-08-24	14:07:59.820000	13.2106	42.7151	7.05947	0.68	4.945	1.57
7112711	2016-08-24	14:08:40.190000	13.1324	42.7756	2.49839	0.746	1.93	1.95
7112751	2016-08-24	14:08:53.170000	13.2582	42.7377	2.12222	0.539	2.024	2.43
7112791	2016-08-24	14:10:38.620000	13.1595	42.8211	7.68643	1.353	2.472	1.61
7112801	2016-08-24	14:10:12.770000	13.1573	42.8337	7.35727	0.449	1.25	1.72
7112891	2016-08-24	14:11:45.310000	13.1894	42.6968	7.05947	0.737	2.814	1.71
7112901	2016-08-24	14:12:09.750000	13.2652	42.6228	8.56416	0.831	3.598	1.8
7112951	2016-08-24	14:13:22.590000	13.2131	42.8019	5.11592	0.532	2.105	1.79
7113001	2016-08-24	14:14:24.160000	13.1505	42.7788	3.7523	0.482	1.391	2.42
7113031	2016-08-24	14:13:00.370000	13.2093	42.8056	6.11904	0.731	2.525	1.9
7113051	2016-08-24	14:15:37.710000	13.2988	42.6319	2.92158	0.714	3.86	1.89
7113141	2016-08-24	14:17:50.490000	13.2392	42.8074	2.04385	0.434	1.307	2.07
7113191	2016-08-24	14:18:29.160000	13.2267	42.6383	7.49834	0.755	3.718	1.77
7113221	2016-08-24	14:19:34.720000	13.219	42.7231	7.13784	0.495	3.414	2.33
7113271	2016-08-24	14:22:33.510000	13.1894	42.8028	5.49209	0.566	1.82	1.42
7113331	2016-08-24	14:23:41.860000	13.1732	42.7727	4.80244	1.286	2.789	1.86
7113411	2016-08-24	14:21:53.400000	13.1832	42.6858	7.93721	1.136	4.074	1.71
7113431	2016-08-24	14:25:33.250000	13.2012	42.6479	11.8557	1.903	4.51	1.94
7113601	2016-08-24	14:26:00.340000	13.1492	42.8049	7.79614	0.444	1.16	2.42
7113711	2016-08-24	14:27:20.530000	13.1658	42.7827	6.93408	0.482	1.414	2.15
7113731	2016-08-24	14:27:45.160000	13.1748	42.7313	8.70523	0.488	1.412	2.1
7113821	2016-08-24	14:28:46.420000	13.2026	42.8112	7.42781	0.368	1.113	2.64
7113831	2016-08-24	14:30:01.660000	13.2603	42.6365	7.81182	0.697	3.911	1.73
7113841	2016-08-24	14:30:06.920000	13.1763	42.7722	10.4764	0.853	2.055	1.97
7113941	2016-08-24	14:32:10.330000	13.2171	42.8145	1.33852	0.789	2.093	1.62
7113971	2016-08-24	14:32:23.730000	13.1405	42.7766	6.91841	0.641	1.572	1.92
7113991	2016-08-24	14:34:22.450000	13.1657	42.8239	9.00303	1.679	2.415	1.95
7114011	2016-08-24	14:34:31.810000	13.1654	42.8323	7.89019	0.554	1.567	1.94
7114051	2016-08-24	14:35:43.040000	13.2221	42.6989	8.70523	0.515	1.606	1.99
7114101	2016-08-24	14:36:10.640000	13.1593	42.7016	8.29771	0.569	1.438	1.73
7114121	2016-08-24	14:36:44.960000	13.145	42.8192	6.69114	0.36	0.975	2.03
7114171	2016-08-24	14:37:36.520000	13.2059	42.7468	6.66763	0.543	3.705	2.22
7114221	2016-08-24	14:39:45.800000	13.214	42.8072	2.46704	0.436	1.456	2.51
7114231	2016-08-24	14:40:33.160000	13.3039	42.7114	6.6833	1.484	5.483	1.6
7114261	2016-08-24	14:41:08.530000	13.2006	42.7288	6.24443	0.435	1.421	1.66
7114291	2016-08-24	14:41:27.070000	13.2516	42.641	8.94033	1.019	4.582	1.94
7114331	2016-08-24	14:41:49.170000	13.2532	42.7532	2.24761	0.664	3.126	1.74
7114361	2016-08-24	14:42:09.470000	13.2177	42.7254	7.41997	0.456	1.467	1.69
7114391	2016-08-24	14:42:41.030000	13.2321	42.793	1.55796	0.539	1.479	2.28
7114451	2016-08-24	14:45:11.340000	13.193	42.7353	6.80085	0.316	0.96	3.31
7114531	2016-08-24	14:47:41.830000	13.1835	42.7601	9.70835	0.443	1.121	1.82
7114551	2016-08-24	14:48:33.760000	13.1334	42.7617	4.11279	1.457	2.618	1.33
7114571	2016-08-24	14:49:38.230000	13.2379	42.6465	9.56729	0.452	1.865	2.37
7114651	2016-08-24	14:51:38.810000	13.2938	42.6328	7.18486	0.758	3.817	2.09
7114671	2016-08-24	14:52:12.250000	13.1562	42.7972	6.01716	0.336	0.873	2.05
7114701	2016-08-24	14:54:00.870000	13.1667	42.8213	6.79302	0.555	1.196	1.78
7114741	2016-08-24	14:54:33.910000	13.1473	42.8241	8.07827	0.495	1.216	1.57
7114751	2016-08-24	14:52:42.500000	13.1393	42.8127	5.82124	0.645	1.677	1.46
7114781	2016-08-24	14:54:51.130000	13.1611	42.767	3.34477	0.464	1.167	1.77
7114841	2016-08-24	14:55:37.880000	13.2407	42.6161	9.70835	0.487	1.694	1.95
7114861	2016-08-24	14:56:07.790000	13.2501	42.7875	12.4983	0.509	1.19	1.84
7114891	2016-08-24	14:57:04.750000	13.1673	42.7834	4.4106	0.464	1.072	1.33
7114901	2016-08-24	14:58:41.420000	13.1642	42.7871	6.10337	0.741	2.54	1.79
7115001	2016-08-24	15:00:20.060000	13.1508	42.8403	8.18799	0.486	1.065	1.78
7115061	2016-08-24	15:01:01.960000	13.1542	42.83	6.54224	0.439	0.998	1.61
7115101	2016-08-24	15:02:21.880000	13.2947	42.6422	2.24761	0.424	2.221	2.65
7115171	2016-08-24	15:02:46.080000	13.1492	42.8227	7.92153	0.544	1.297	2.65
7115181	2016-08-24	15:03:25.070000	13.2566	42.6749	7.62373	1.036	4.122	1.62
7115211	2016-08-24	15:04:51.480000	13.1648	42.8341	7.73345	0.555	1.125	1.57
7115231	2016-08-24	15:05:09.060000	13.2383	42.8044	1.80874	0.533	1.101	1.68
7115281	2016-08-24	15:05:26.540000	13.1872	42.8136	5.63315	0.489	0.98	1.93
7115381	2016-08-24	15:08:09.880000	13.1648	42.8346	7.32593	0.443	1.003	1.35
7115421	2016-08-24	15:08:23.740000	13.2264	42.6961	8.3604	0.403	1.342	2.34
7115441	2016-08-24	15:09:07.650000	13.1922	42.8108	6.35415	0.36	1.233	2.12
7115491	2016-08-24	15:09:54.640000	13.2913	42.6337	1.3542	1.491	4.84	1.4
7115541	2016-08-24	15:10:58.580000	13.1695	42.7909	5.86826	0.857	4.459	1.3
7115611	2016-08-24	15:13:50.180000	13.2283	42.7213	6.82437	0.568	1.7	1.65
7115671	2016-08-24	15:15:54.120000	13.1754	42.8072	0.836963	0.818	2.209	1.79
7115751	2016-08-24	15:17:01.640000	13.2277	42.8172	2.99995	0.451	1.642	1.82
7115761	2016-08-24	15:18:28.660000	13.1782	42.7992	-0.589355	1.359	5.642	1.58
7115831	2016-08-24	15:20:26.800000	13.2155	42.6548	9.06572	0.353	1.292	2.11
7115841	2016-08-24	15:19:51.400000	13.2152	42.7249	7.57671	0.464	1.486	1.69
7115861	2016-08-24	15:21:50.870000	13.2414	42.7711	12.0908	0.452	1.117	1.8
7115921	2016-08-24	15:22:50.580000	13.2566	42.6959	5.304	1.794	5.245	1.32
7115951	2016-08-24	15:22:19.060000	13.1866	42.7542	4.84946	0.47	1.809	0.99
7115961	2016-08-24	15:23:43.630000	13.2003	42.7377	8.3604	0.783	2.673	2
7115971	2016-08-24	15:23:30.820000	13.1742	42.7729	7.92153	0.779	1.807	1.62
7116051	2016-08-24	15:24:42.700000	13.2177	42.7372	10.2726	0.568	1.391	1.63
7116101	2016-08-24	15:25:53.900000	13.2988	42.6218	2.6708	0.853	3.543	1.8
7116121	2016-08-24	15:26:22.660000	13.1921	42.8107	5.8134	0.333	0.852	2.71
7116201	2016-08-24	15:27:10.680000	13.1685	42.8081	5.97798	0.599	1.754	1.68
7116231	2016-08-24	15:26:53.600000	13.2327	42.7213	6.00933	0.499	1.533	2.1
7116261	2016-08-24	15:28:07.860000	13.1946	42.7657	7.33376	0.336	0.956	2.12
7116291	2016-08-24	15:29:09.040000	13.1984	42.6696	6.3855	0.492	1.673	1.87
7116381	2016-08-24	15:30:51.160000	13.2127	42.7021	9.11274	0.478	1.37	1.95
7116391	2016-08-24	15:32:12.950000	13.2352	42.8346	3.72095	0.586	0.918	2.12
7116451	2016-08-24	15:34:04.740000	13.1735	42.814	6.88706	0.596	1.489	1.91
7116501	2016-08-24	15:35:25.530000	13.2463	42.6271	9.11274	0.501	1.359	2.02
7116531	2016-08-24	15:36:07.400000	13.3035	42.6449	2.373	0.792	2.415	1.9
7116581	2016-08-24	15:36:40.210000	13.1661	42.634	12.0281	0.456	1.125	2.29
7116631	2016-08-24	15:35:46.390000	13.2327	42.7272	6.04067	0.509	1.585	2
7116651	2016-08-24	15:37:16.100000	13.2235	42.7399	9.38704	0.359	0.943	2.52
7116681	2016-08-24	15:38:02.130000	13.1773	42.7647	6.9811	0.467	1.21	1.71
7116711	2016-08-24	15:38:34.600000	13.2997	42.649	1.02505	0.625	1.61	1.79
7116751	2016-08-24	15:39:28.630000	13.2335	42.8004	1.37771	0.389	0.808	3.1
7116821	2016-08-24	15:40:35.430000	13.1554	42.8328	6.3855	0.624	1.068	1.95
7116901	2016-08-24	15:40:52.580000	13.1611	42.8264	6.47954	0.881	1.373	1.66
7116921	2016-08-24	15:41:50.510000	13.2329	42.6319	6.30713	1.1	2.269	1.46
7116971	2016-08-24	15:42:37.480000	13.2023	42.7534	4.99836	0.334	0.898	2.36
7116991	2016-08-24	15:43:15.250000	13.1785	42.7939	4.03442	0.383	1.165	1.85
7117001	2016-08-24	15:44:10.760000	13.1698	42.7276	8.73657	0.41	0.885	2.37
7117031	2016-08-24	15:44:38.390000	13.3109	42.6422	8.20366	0.415	1.33	2.66
7117051	2016-08-24	15:45:38.330000	13.1642	42.7871	4.91216	0.501	1.112	1.67
7117081	2016-08-24	15:46:50.380000	13.1935	42.7985	4.59868	0.573	1.334	1.8
7117121	2016-08-24	15:48:12.750000	13.1762	42.776	5.34319	0.394	0.85	1.84
7117131	2016-08-24	15:47:59.600000	13.2019	42.7516	7.18486	0.629	1.136	1.68
7117151	2016-08-24	15:48:43.560000	13.2377	42.793	1.96548	0.682	1.182	2.22
7117211	2016-08-24	15:49:37.560000	13.2345	42.6861	10.304	0.486	1.954	2.18
7117251	2016-08-24	15:50:38.680000	13.1723	42.8127	7.57671	0.876	1.847	2.07
7117311	2016-08-24	15:52:40.010000	13.163	42.7706	10.5234	0.773	1.852	1.69
7117341	2016-08-24	15:53:27.800000	13.2255	42.695	8.68955	0.789	4.131	1.71
7117361	2016-08-24	15:53:42.830000	13.167	42.7846	6.746	0.529	2.16	2.15
7117391	2016-08-24	15:55:05.630000	13.158	42.8063	5.85259	0.634	1.691	1.58
7117451	2016-08-24	15:56:46.400000	13.233	42.8047	2.79619	0.397	1.861	3.1
7117501	2016-08-24	15:57:48.600000	13.1788	42.8033	7.96856	0.682	1.991	1.72
7117541	2016-08-24	15:58:23.080000	13.1498	42.8428	-0.19751	0.577	1.403	1.97
7117571	2016-08-24	15:59:08.480000	13.1823	42.7578	3.47017	0.698	2.775	2.08
7117631	2016-08-24	16:02:11.840000	13.2736	42.5969	7.51401	0.49	1.369	1.74
7117661	2016-08-24	16:02:55.560000	13.1486	42.7587	1.02505	0.521	1.15	1.76
7117671	2016-08-24	16:02:37.260000	13.091	42.7718	9.50459	0.751	1.381	1.47
7117701	2016-08-24	16:03:18.660000	13.1659	42.8441	7.52185	0.434	0.87	2.21
7117751	2016-08-24	16:04:31.120000	13.2978	42.6225	4.53599	0.59	2.44	1.79
7117761	2016-08-24	16:04:05.250000	13.1791	42.8031	8.32905	0.75	2.031	1.77
7117791	2016-08-24	16:06:00.670000	13.1617	42.8424	7.89019	0.965	1.496	1.36
7117811	2016-08-24	16:05:16.840000	13.1798	42.7601	5.69585	0.393	0.871	2.09
7117821	2016-08-24	16:06:36.890000	13.1843	42.7406	9.65349	0.37	0.825	2.04
7117901	2016-08-24	16:07:47.130000	13.2165	42.6564	7.32593	0.702	1.631	1.71
7117911	2016-08-24	16:09:21.530000	13.1661	42.7423	9.58296	0.48	1.027	2
7117951	2016-08-24	16:10:39.320000	13.1604	42.8113	5.97798	0.478	0.925	1.55
7117971	2016-08-24	16:12:05.280000	13.1721	42.789	6.94192	0.341	0.728	2.14
7118021	2016-08-24	16:13:52.870000	13.2317	42.6374	7.93721	0.553	1.414	2.05
7118041	2016-08-24	16:14:25.340000	13.1921	42.8121	6.73816	0.294	0.691	2.4
7118141	2016-08-24	16:16:41.320000	13.2386	42.8325	0.821289	0.458	0.888	2.71
7118191	2016-08-24	16:18:13.590000	13.138	42.7743	2.43569	0.716	1.747	1.5
7118271	2016-08-24	16:19:39.300000	13.1899	42.8146	6.09553	0.432	0.882	2.12
7118291	2016-08-24	16:20:39.950000	13.2457	42.6367	8.07827	0.411	1.242	1.73
7118321	2016-08-24	16:21:12.890000	13.1035	42.7736	1.91846	0.504	1.365	1.92
7118361	2016-08-24	16:23:03.590000	13.2087	42.8033	4.20684	0.42	1.14	1.76
7118391	2016-08-24	16:22:23.480000	13.171	42.7784	6.44819	0.419	1.275	1.31
7118411	2016-08-24	16:23:58.550000	13.1583	42.8211	7.62373	0.497	1.072	1.39
7118431	2016-08-24	16:24:29.170000	13.2947	42.6234	4.06577	0.442	1.594	2.01
7118451	2016-08-24	16:25:22.930000	13.1499	42.7702	10.304	0.689	1.213	1.37
7118491	2016-08-24	16:26:27.810000	13.2023	42.7719	6.45603	0.347	0.881	2.02
7118531	2016-08-24	16:27:06.040000	13.2083	42.8027	5.46858	0.32	0.883	2.66
7118611	2016-08-24	16:28:54.090000	13.2385	42.8235	11.3776	0.343	0.75	2.29
7118641	2016-08-24	16:29:35.410000	13.209	42.7263	7.92153	0.714	2.916	1.61
7118651	2016-08-24	16:30:06.490000	13.2408	42.8076	1.68335	0.444	0.736	1.73
7118681	2016-08-24	16:31:15.410000	13.1958	42.7876	3.27424	0.345	0.831	1.91
7118771	2016-08-24	16:33:16.430000	13.2442	42.7197	6.05635	0.483	1.656	2.2
7118791	2016-08-24	16:34:02.900000	13.1512	42.7085	9.95913	0.685	1.454	1.74
7118871	2016-08-24	16:34:48.240000	13.2378	42.7428	4.73191	0.308	0.902	3.06
7118931	2016-08-24	16:36:25.370000	13.231	42.7552	9.55945	0.44	0.969	1.88
7118971	2016-08-24	16:36:57.830000	13.2296	42.8209	2.373	0.5	1.065	1.82
7118991	2016-08-24	16:37:12.240000	13.1544	42.7664	3.52502	0.287	0.687	2.44
7119051	2016-08-24	16:38:17.950000	13.2314	42.687	7.73345	0.44	1.186	2.04
7119141	2016-08-24	16:39:53.870000	13.1952	42.7328	6.4717	0.338	1.163	2.68
7119271	2016-08-24	16:43:31.950000	13.2339	42.8003	1.74605	0.634	1.038	1.93
7119321	2016-08-24	16:45:02.690000	13.196	42.7354	5.19429	0.521	1.684	1.61
7119341	2016-08-24	16:45:43.720000	13.2333	42.8081	2.56108	0.427	1.227	2.2
7119421	2016-08-24	16:47:10.190000	13.2376	42.6632	7.20054	1.111	1.76	1.22
7119431	2016-08-24	16:48:21.740000	13.214	42.804	4.69273	0.7	2.415	1.82
7119471	2016-08-24	16:49:20.180000	13.174	42.784	6.34631	0.284	0.715	1.97
7119531	2016-08-24	16:50:04.460000	13.0497	42.8915	15.7741	1.771	2.972	2.12
7119561	2016-08-24	16:50:26.710000	13.1905	42.7063	7.27107	0.334	1.026	1.73
7119591	2016-08-24	16:51:06.650000	13.1444	42.7865	9.1676	0.443	0.722	1.74
7119621	2016-08-24	16:51:21.620000	13.2201	42.4649	7.79614	0.785	1.917	1.78
7119641	2016-08-24	16:51:22.640000	13.152	42.8421	8.25068	0.501	1.103	2.13
7119671	2016-08-24	16:52:23.870000	13.176	42.7414	9.17544	0.638	1.244	1.58
7119721	2016-08-24	16:54:30.600000	13.2941	42.6239	4.81811	0.349	1.395	2.48
7119761	2016-08-24	16:55:28.270000	13.1784	42.7965	5.89177	0.339	0.838	2.26
7119821	2016-08-24	16:56:29.600000	13.2233	42.7327	6.51089	0.622	1.388	1.53
7119851	2016-08-24	16:57:22.870000	13.2979	42.6692	2.18491	0.398	1.108	2.55
7119881	2016-08-24	16:57:00.420000	13.2134	42.6787	8.20366	0.503	1.134	1.83
7119941	2016-08-24	16:58:36.480000	13.2975	42.6337	4.67705	0.563	2.3	1.62
7119951	2016-08-24	16:59:06.330000	13.2271	42.7427	8.98735	0.465	1.215	1.56
7119981	2016-08-24	16:59:54.590000	13.2261	42.6442	8.09394	0.591	1.289	1.77
7120041	2016-08-24	17:00:53.050000	13.2929	42.6202	3.50151	0.501	1.867	2.13
7120071	2016-08-24	17:00:09.260000	13.2305	42.7105	7.05947	0.648	1.366	1.86
7120091	2016-08-24	17:01:38.490000	12.8229	42.4886	6.57358	0.953	1.78	1.63
7120151	2016-08-24	17:01:13.660000	13.2258	42.6458	8.10962	0.571	1.177	1.89
7120171	2016-08-24	17:02:55.330000	13.2394	42.6349	8.64253	0.638	2.95	1.56
7120201	2016-08-24	17:03:19.150000	13.2533	42.8172	-0.918506	0.573	1.236	1.72
7120271	2016-08-24	17:04:00.460000	13.3047	42.6298	3.15669	0.439	1.737	2.11
7120331	2016-08-24	17:05:33.880000	13.3025	42.6209	2.04385	0.934	3.352	1.17
7120351	2016-08-24	17:07:12.410000	13.314	42.6353	6.82437	0.561	1.738	1.18
7120361	2016-08-24	17:06:12.910000	13.2016	42.6719	12.561	0.68	1.401	1.45
7120381	2016-08-24	17:07:28.830000	13.2072	42.804	4.75542	0.505	0.969	1.76
7120501	2016-08-24	17:09:42.620000	13.2238	42.7447	5.54695	0.38	0.905	1.68
7120561	2016-08-24	17:10:12.240000	13.245	42.6221	6.47954	0.748	1.686	1.59
7120591	2016-08-24	17:11:35.950000	13.1671	42.8114	6.61277	0.386	0.772	1.76
7120631	2016-08-24	17:11:53.090000	13.1796	42.7627	6.09553	0.35	0.703	2.24
7120671	2016-08-24	17:12:38.760000	13.1995	42.8151	6.25227	0.369	0.802	2.26
7120721	2016-08-24	17:12:17.640000	13.1802	42.7588	5.54695	0.389	0.908	1.89
7120751	2016-08-24	17:13:52.220000	13.1615	42.8349	7.81965	0.393	0.893	1.59
7120791	2016-08-24	17:14:20.690000	13.2283	42.6998	8.14097	0.461	1.244	1.89
7120861	2016-08-24	17:15:25.210000	13.2265	42.8538	3.78364	0.495	1.024	1.15
7120891	2016-08-24	17:15:59.280000	13.1997	42.7523	5.22563	0.458	0.901	1.53
7120911	2016-08-24	17:16:43.360000	13.2526	42.6341	8.08611	0.281	0.958	2.47
7120971	2016-08-24	17:17:53.780000	13.1537	42.8066	5.93879	0.341	0.74	1.87
7120981	2016-08-24	17:17:08.630000	13.1565	42.824	8.07043	0.469	0.85	2.21
7121031	2016-08-24	17:18:32.150000	13.2121	42.6564	8.89331	0.461	0.977	1.79
7121051	2016-08-24	17:18:17.830000	13.1593	42.8247	8.66604	0.46	0.874	1.45
7121061	2016-08-24	17:19:26.510000	13.1735	42.8017	6.26011	0.618	1.509	1.57
7121131	2016-08-24	17:20:33.030000	13.1632	42.7992	6.30713	0.314	0.744	2.18
7121251	2016-08-24	17:22:33.370000	13.1785	42.7702	6.3228	0.805	1.61	1.87
7121311	2016-08-24	17:22:58.080000	13.2531	42.6358	8.01558	0.721	1.709	1.43
7121341	2016-08-24	17:23:29.020000	13.164	42.8265	6.45603	0.379	0.883	1.9
7121381	2016-08-24	17:24:00.220000	13.1958	42.8132	6.03284	0.375	0.922	1.79
7121471	2016-08-24	17:25:41.130000	13.2412	42.7269	11.7851	0.349	0.681	2.24
7121481	2016-08-24	17:26:11.360000	13.2492	42.8111	1.79307	1.728	3.256	1.65
7121541	2016-08-24	17:27:02.410000	13.2327	42.8264	3.7523	0.405	1.175	2.44
7121571	2016-08-24	17:27:34.810000	13.1544	42.8077	5.53127	0.413	0.934	2.02
7121631	2016-08-24	17:28:30.940000	13.1573	42.8378	8.10962	0.476	0.925	1.63
7121711	2016-08-24	17:29:53.670000	13.2809	42.6158	9.19895	0.335	1.217	2.98
7121731	2016-08-24	17:28:47.320000	13.1548	42.8072	4.97485	0.52	1.219	1.62
7121791	2016-08-24	17:31:17.740000	13.2404	42.6209	7.62373	0.392	1.193	2.14
7121821	2016-08-24	17:32:36.720000	13.2059	42.8049	5.85259	0.613	1.956	1.92
7121891	2016-08-24	17:33:58.390000	13.1718	42.7897	6.37766	0.362	0.821	1.74
7121911	2016-08-24	17:34:35.030000	13.1922	42.7418	7.01245	0.581	1.265	1.59
7121941	2016-08-24	17:34:50.230000	13.3102	42.6157	4.00308	0.524	1.984	1.87
7121991	2016-08-24	17:35:36.320000	13.2344	42.7216	5.8134	0.389	0.862	1.62
7122041	2016-08-24	17:36:35.790000	13.1966	42.7395	7.32593	0.434	0.929	1.57
7122071	2016-08-24	17:35:52	13.1533	42.8248	5.93096	3.41	2.825	1.55
7122171	2016-08-24	17:37:09.350000	13.207	42.8112	4.84163	0.305	0.988	1.87
7122211	2016-08-24	17:38:01.390000	13.2537	42.81	2.17707	0.432	0.983	2.82
7122291	2016-08-24	17:38:52.510000	13.2947	42.6257	4.09712	0.567	1.518	2.33
7122401	2016-08-24	17:40:19.300000	13.1575	42.8377	7.52185	0.427	0.912	1.89
7122441	2016-08-24	17:41:47.330000	13.2081	42.7891	3.10967	0.866	2.778	1.46
7122521	2016-08-24	17:43:45.280000	13.1507	42.7755	4.51248	0.352	0.814	2
7122591	2016-08-24	17:44:18.660000	13.1586	42.7281	9.11274	0.44	0.901	1.8
7122651	2016-08-24	17:46:10.180000	13.2126	42.6661	8.572	0.34	0.944	4.35
7122731	2016-08-24	17:47:57.080000	13.2204	42.6599	7.74128	0.334	0.814	2.95
7122781	2016-08-24	17:49:57.670000	13.2388	42.7689	3.50935	0.339	0.596	2.5
7122801	2016-08-24	17:48:45.200000	13.2346	42.7925	1.74605	0.446	0.908	2.52
7122861	2016-08-24	17:50:55.510000	13.1964	42.7433	7.4905	0.373	0.576	2.44
7122881	2016-08-24	17:51:51.760000	13.2059	42.6733	8.48579	0.535	1.032	1.62
7122901	2016-08-24	17:52:03.550000	13.2371	42.798	1.90278	0.51	0.949	2.24
7122981	2016-08-24	17:53:27.830000	13.2002	42.7403	9.48108	0.4	0.793	1.91
7123011	2016-08-24	17:52:42.590000	13.191	42.8127	6.54224	0.534	1.576	1.67
7123031	2016-08-24	17:54:35.150000	13.2542	42.6279	8.22717	0.353	1.018	2.09
7123081	2016-08-24	17:55:24.290000	13.2378	42.8052	2.34949	0.29	0.627	2.66
7123141	2016-08-24	17:56:17.340000	13.2343	42.8001	2.10654	0.335	0.691	2.93
7123181	2016-08-24	17:55:46.110000	13.2929	42.6303	4.88081	0.598	1.808	2.42
7123211	2016-08-24	17:57:28.960000	13.1824	42.7536	6.25227	0.376	0.801	2.27
7123231	2016-08-24	17:57:49.230000	13.254	42.6136	8.68955	0.479	1.398	1.92
7123261	2016-08-24	17:58:12.650000	13.2972	42.6294	5.44507	0.423	1.562	2.4
7123341	2016-08-24	17:59:05.480000	13.3016	42.6408	2.373	0.794	2.213	1.69
7123361	2016-08-24	17:59:27.720000	13.1645	42.8348	7.56104	0.491	0.891	2.37
7123411	2016-08-24	17:58:45.270000	13.2512	42.6129	8.23501	0.634	1.241	1.82
7123441	2016-08-24	18:00:11.600000	13.1698	42.7363	8.73657	0.465	0.932	1.98
7123471	2016-08-24	18:00:36.080000	13.0571	42.9079	7.81182	0.432	1.25	2.15
7123561	2016-08-24	18:02:47.840000	13.2493	42.6642	8.19582	0.351	0.819	1.98
7123601	2016-08-24	18:02:10.760000	13.1698	42.8223	7.57671	0.531	1.055	1.81
7123621	2016-08-24	18:03:20.880000	13.1681	42.8269	6.72248	0.427	0.926	1.77
7123641	2016-08-24	18:02:29.520000	13.1991	42.6742	8.17231	0.558	0.997	1.69
7123671	2016-08-24	18:03:48.800000	13.2065	42.6696	7.73345	0.458	1.01	1.57
7123731	2016-08-24	18:05:13.570000	13.2053	42.6746	8.23501	0.326	0.719	1.8
7123781	2016-08-24	18:04:34.880000	13.2121	42.6787	7.73345	0.491	0.933	1.14
7123811	2016-08-24	18:06:45.360000	13.1487	42.8212	8.2115	0.276	0.573	2.15
7123861	2016-08-24	18:08:04.720000	13.1188	42.8537	4.30872	0.258	0.737	2.64
7123921	2016-08-24	18:09:09.440000	13.2294	42.7198	5.75071	0.278	0.523	1.53
7123951	2016-08-24	18:07:49.770000	13.3065	42.6043	8.73657	0.56	2.005	1.36
7123971	2016-08-24	18:09:22.350000	13.2839	42.6484	5.4294	0.475	1.537	1.87
7124011	2016-08-24	18:10:14.880000	13.1646	42.8484	8.1488	0.285	0.7	2.09
7124051	2016-08-24	18:10:03.450000	13.24	42.7257	9.38704	0.413	0.728	1.11
7124071	2016-08-24	18:11:15.730000	13.1942	42.776	5.56262	0.275	0.615	1.99
7124141	2016-08-24	18:12:00.790000	13.3059	42.6326	2.90591	0.607	1.526	1.4
7124161	2016-08-24	18:12:21.220000	13.1782	42.6867	8.18799	0.276	0.609	2.1
7124191	2016-08-24	18:13:11.340000	13.2165	42.6618	7.7648	0.392	0.843	1.79
7124281	2016-08-24	18:13:31.840000	13.1618	42.8295	6.50305	0.401	0.708	2
7124291	2016-08-24	18:14:31.220000	13.2469	42.6321	5.88394	0.613	1.32	1.59
7124311	2016-08-24	18:15:04.990000	13.1497	42.8402	8.85413	0.326	0.734	2.02
7124361	2016-08-24	18:15:59.540000	13.2432	42.6422	7.82749	0.423	1.093	1.59
7124431	2016-08-24	18:17:39.430000	13.1904	42.6787	7.95288	0.779	0.985	1.39
7124451	2016-08-24	18:18:03.040000	13.2904	42.6248	4.84946	0.573	1.803	1.68
7124501	2016-08-24	18:18:52.920000	13.2608	42.7529	10.4372	0.262	0.484	2.07
7124551	2016-08-24	18:18:35.370000	13.2364	42.6792	7.98423	0.626	1.24	0.78
7124561	2016-08-24	18:19:33.430000	13.1706	42.8135	7.02029	0.356	0.742	1.85
7124581	2016-08-24	18:21:42.410000	13.1936	42.7584	6.01716	0.3	0.701	1.28
7124621	2016-08-24	18:22:33.450000	13.1725	42.7591	8.44661	0.562	0.889	1.83
7124671	2016-08-24	18:23:52.170000	13.3147	42.6838	5.35102	0.543	1.582	1.3
7124701	2016-08-24	18:24:16.310000	13.1596	42.8388	7.851	0.262	0.601	2.42
7124721	2016-08-24	18:23:26.610000	13.3125	42.6621	12.5767	1.09	3.255	0.96
7124761	2016-08-24	18:25:33.110000	13.1647	42.7008	8.19582	0.261	0.541	1.96
7124811	2016-08-24	18:24:55.010000	13.1662	42.8137	6.86355	0.412	0.711	1.66
7124861	2016-08-24	18:27:52.860000	13.2341	42.8032	2.00466	0.323	0.822	1.35
7124871	2016-08-24	18:26:58.450000	13.2505	42.8037	2.23193	1.498	3.07	1.57
7124901	2016-08-24	18:29:02.190000	13.296	42.6532	5.44507	0.92	1.884	1.43
7124951	2016-08-24	18:28:17.210000	13.1654	42.8177	5.31968	0.832	2.176	1.33
7124981	2016-08-24	18:29:31.240000	13.2229	42.6981	8.91682	0.445	0.683	1.49
7125021	2016-08-24	18:30:31.690000	13.1314	42.7307	10.9387	0.381	0.689	1.52
7125081	2016-08-24	18:31:28.850000	13.2925	42.7125	12.5375	0.361	0.82	1.71
7125141	2016-08-24	18:32:34.330000	13.207	42.7904	4.92	0.267	0.589	1.99
7125201	2016-08-24	18:33:30.350000	13.2255	42.6557	9.00303	0.885	1.457	1.5
7125241	2016-08-24	18:33:52.590000	13.1587	42.7972	6.01716	0.32	0.889	1.89
7125281	2016-08-24	18:35:07.110000	13.1717	42.7921	7.32593	0.534	0.802	1
7125351	2016-08-24	18:34:27.510000	13.2295	42.6943	8.20366	0.469	1.027	0.9
7125371	2016-08-24	18:36:07.610000	13.165	42.6946	8.19582	0.292	0.6	3.14
7125431	2016-08-24	18:37:10.460000	13.2177	42.66	7.57671	0.328	0.559	2.12
7125481	2016-08-24	18:37:40.560000	13.3189	42.6106	-0.072119	1.013	3.268	1.83
7125541	2016-08-24	18:37:54.220000	13.2281	42.6622	6.78518	0.312	0.76	2.74
7125571	2016-08-24	18:38:23.210000	13.2117	42.8073	2.91375	0.239	0.46	2.45
7125601	2016-08-24	18:38:55.370000	13.2256	42.6535	8.08611	0.338	0.715	2.23
7125641	2016-08-24	18:39:31.930000	13.16	42.7033	8.22717	0.358	0.684	2.09
7125701	2016-08-24	18:40:30.540000	13.164	42.8205	0.609692	0.37	0.898	1.48
7125761	2016-08-24	18:41:02.440000	13.2257	42.6976	9.08923	0.381	0.711	1.91
7125791	2016-08-24	18:40:52.710000	13.2328	42.6631	6.62844	0.356	0.971	1.72
7125861	2016-08-24	18:42:30.890000	13.1653	42.7774	7.63157	0.304	0.687	3.14
7125931	2016-08-24	18:43:52.320000	13.1718	42.7751	7.22405	0.303	0.579	2.48
7126001	2016-08-24	18:45:30.440000	13.1581	42.7664	3.50935	0.266	0.625	1.56
7126031	2016-08-24	18:45:07.580000	13.1407	42.8203	10.0297	0.436	0.843	1.41
7126061	2016-08-24	18:44:33.800000	13.2458	42.8159	1.96548	0.669	1.264	1.88
7126121	2016-08-24	18:47:53.600000	13.1624	42.8381	7.77263	0.33	1.041	1.48
7126151	2016-08-24	18:49:00.300000	13.1986	42.7316	8.00774	0.311	0.636	1.59
7126271	2016-08-24	18:50:42.320000	13.1964	42.8141	6.1739	0.31	0.74	1.23
7126331	2016-08-24	18:51:17.950000	13.2306	42.7081	8.08611	0.295	0.573	1.99
7126431	2016-08-24	18:52:58.110000	13.1525	42.8064	5.32752	0.302	0.724	1.65
7126481	2016-08-24	18:53:58.950000	13.2564	42.8031	1.08774	0.522	1.095	2.32
7126511	2016-08-24	18:56:17.740000	13.1932	42.769	5.24131	0.591	1.939	1.46
7126601	2016-08-24	18:57:53.130000	13.2113	42.6695	7.97639	0.411	0.802	1.8
7126611	2016-08-24	18:58:43.040000	13.1777	42.7915	4.92	0.29	0.77	2.8
7126661	2016-08-24	18:58:32.690000	13.1321	42.7791	8.31338	0.663	1.204	1.66
7126711	2016-08-24	18:59:48.060000	13.1692	42.7999	7.0438	0.469	0.982	1.46
7126761	2016-08-24	19:00:23	13.1595	42.8266	5.49209	0.498	1.204	1.68
7126771	2016-08-24	18:59:25.200000	13.2278	42.7264	6.03284	0.474	0.77	1.69
7126811	2016-08-24	19:00:50.390000	13.2456	42.7417	9.46541	0.265	0.573	2.02
7126851	2016-08-24	19:01:15.680000	13.2453	42.7422	8.47795	0.353	0.534	1.6
7126921	2016-08-24	19:02:47.370000	13.0768	42.8995	8.98735	0.555	1.141	1.97
7126961	2016-08-24	19:03:18.310000	13.2086	42.7959	3.76013	0.29	0.717	1.8
7127031	2016-08-24	19:03:31.920000	13.1958	42.8233	6.62844	0.27	0.668	2.32
7127061	2016-08-24	19:05:50.530000	13.1908	42.7655	5.12376	0.369	0.673	1.47
7127111	2016-08-24	19:05:01.620000	13.2378	42.7991	2.03601	0.322	0.677	1.62
7127131	2016-08-24	19:06:36.710000	13.2287	42.8417	1.32285	0.633	2.569	2.01
7127151	2016-08-24	19:06:46.520000	13.196	42.7683	5.97798	0.287	0.59	2.22
7127261	2016-08-24	19:08:17.950000	13.237	42.65	8.23501	0.482	1.359	1.18
7127341	2016-08-24	19:10:19.490000	13.2437	42.6537	8.39959	0.284	0.69	2.76
7127421	2016-08-24	19:10:10.680000	13.2455	42.656	8.08611	0.33	0.622	2.08
7127441	2016-08-24	19:11:14.090000	13.2148	42.6652	7.61589	0.354	0.611	1.86
7127491	2016-08-24	19:12:00.120000	13.1718	42.7769	6.67546	0.253	0.52	1.63
7127541	2016-08-24	19:12:51.810000	13.17	42.7762	6.95759	0.261	0.548	1.92
7127611	2016-08-24	19:13:35.210000	13.198	42.8226	6.55007	0.345	0.692	2.13
7127671	2016-08-24	19:15:14.930000	13.2437	42.7422	8.90115	0.267	0.529	1.84
7127691	2016-08-24	19:16:10.540000	13.3017	42.6197	5.01404	0.342	1.075	1.67
7127761	2016-08-24	19:17:56.420000	13.2346	42.6469	9.19895	0.368	0.876	1.45
7127821	2016-08-24	19:18:54.210000	13.2991	42.623	5.16294	0.611	1.349	1.46
7127991	2016-08-24	19:22:49.870000	13.234	42.6528	9.08923	0.284	0.699	2.54
7128011	2016-08-24	19:23:43.610000	13.2985	42.6303	4.09712	0.793	2.624	1.39
7128021	2016-08-24	19:23:58.700000	13.1902	42.8059	6.80085	0.313	0.728	2.05
7128071	2016-08-24	19:24:22.790000	13.159	42.8279	0.327563	0.334	0.772	2.5
7128141	2016-08-24	19:26:03.460000	13.2139	42.8089	3.27424	0.283	0.949	2.75
7128171	2016-08-24	19:26:41.220000	13.2379	42.652	8.25068	0.327	0.644	2.34
7128221	2016-08-24	19:28:07.140000	13.2048	42.8011	4.65354	0.367	0.87	1.28
7128241	2016-08-24	19:28:23.510000	13.2098	42.7241	8.13313	0.272	0.68	2.38
7128281	2016-08-24	19:27:24.550000	13.2564	42.7143	8.54065	0.309	0.63	1.49
7128321	2016-08-24	19:29:04.470000	13.1299	42.7784	2.15356	0.47	1.118	2.11
7128361	2016-08-24	19:30:01.740000	13.229	42.6126	7.58455	0.332	1.007	1.99
7128441	2016-08-24	19:31:01.540000	13.3008	42.632	4.82595	0.358	0.926	1.95
7128471	2016-08-24	19:32:07.120000	13.1702	42.8196	7.56887	0.289	0.669	1.93
7128541	2016-08-24	19:31:23.350000	13.2205	42.5487	6.80869	0.67	1.545	1.72
7128551	2016-08-24	19:32:29.970000	13.1418	42.7555	9.0187	0.294	0.471	1.92
7128681	2016-08-24	19:34:19.850000	13.1158	42.7922	7.69426	0.363	0.686	1.5
7128711	2016-08-24	19:34:46.440000	13.1509	42.8075	5.29617	0.343	0.748	1.62
7128741	2016-08-24	19:33:30.680000	13.2188	42.6933	8.90115	0.337	0.51	1.19
7128781	2016-08-24	19:36:15.800000	13.2005	42.6633	8.79143	0.309	0.711	1.58
7128841	2016-08-24	19:37:13.650000	13.155	42.8025	4.76326	0.351	0.83	1.66
7128881	2016-08-24	19:37:38.090000	13.2185	42.7534	9.44973	0.307	0.431	1.68
7128931	2016-08-24	19:38:01.110000	13.2179	42.7933	3.13318	0.26	0.58	2.67
7128991	2016-08-24	19:38:54.950000	13.1756	42.7467	3.86985	0.362	0.696	1.76
7129031	2016-08-24	19:39:41.220000	13.2303	42.6562	8.28987	0.323	0.869	2.24
7129131	2016-08-24	19:41:58.110000	13.1681	42.8141	6.00149	0.261	0.605	1.76
7129211	2016-08-24	19:43:25.920000	13.1035	42.7672	1.3542	0.477	1.132	1.68
7129281	2016-08-24	19:44:01.290000	13.2378	42.8073	1.22097	0.385	0.869	2.3
7129321	2016-08-24	19:44:50.810000	13.1653	42.8093	6.39334	0.222	0.52	2.02
7129351	2016-08-24	19:45:26.620000	13.2142	42.8103	2.47488	0.339	0.595	1.42
7129381	2016-08-24	19:46:07.240000	13.1592	42.8154	5.10024	0.948	2.719	1.27
7129401	2016-08-24	19:46:21.240000	13.4022	42.6353	18.9559	0.934	7.343	1.81
7129501	2016-08-24	19:47:20.290000	13.299	42.6011	-0.072119	0.74	1.596	1.07
7129551	2016-08-24	19:49:10.670000	13.1818	42.773	6.72248	0.27	0.614	1.47
7129611	2016-08-24	19:49:29.660000	13.2026	42.6798	9.07356	0.325	0.527	2.02
7129661	2016-08-24	19:50:23.250000	13.1762	42.7755	6.72248	0.346	0.587	1.3
7129671	2016-08-24	19:51:01.100000	13.2396	42.8122	2.68648	0.535	1.109	1.48
7129711	2016-08-24	19:51:42.010000	13.2135	42.7355	7.05164	0.481	0.731	1.58
7129801	2016-08-24	19:52:09.710000	13.2413	42.781	2.75701	0.371	0.671	1.76
7129851	2016-08-24	19:53:57.870000	13.1826	42.8225	-0.119141	0.488	1.031	1.78
7129911	2016-08-24	19:54:28.650000	13.1918	42.6946	8.44661	0.279	0.559	2.19
7129951	2016-08-24	19:53:00.200000	13.3028	42.6148	4.84946	0.656	1.946	1.37
7130001	2016-08-24	19:55:20.410000	13.278	42.6353	5.16294	0.456	0.941	1.45
7130081	2016-08-24	19:56:21.460000	13.1843	42.7547	5.01404	0.315	0.787	2.42
7130151	2016-08-24	19:57:44.440000	13.1553	42.8105	5.28049	0.349	0.786	1.67
7130211	2016-08-24	19:59:07.480000	13.2896	42.6233	3.74446	0.362	0.854	1.79
7130271	2016-08-24	20:00:21.990000	13.2314	42.655	8.95601	0.446	1.286	1.43
7130311	2016-08-24	20:00:45.110000	13.1595	42.8248	6.36982	0.278	0.626	1.77
7130351	2016-08-24	20:01:20.600000	13.1952	42.7458	7.1927	0.266	0.483	1.85
7130411	2016-08-24	20:01:57.250000	13.1692	42.7944	5.41372	0.326	0.835	1.83
7130451	2016-08-24	20:02:58.410000	13.2223	42.698	9.29691	0.203	0.429	2.3
7130561	2016-08-24	20:04:48.640000	13.1933	42.8007	4.38708	0.337	0.826	1.79
7130631	2016-08-24	20:06:12.590000	13.2151	42.7319	6.87922	0.353	0.727	1.82
7130671	2016-08-24	20:06:52.620000	13.2941	42.6312	5.47642	0.517	0.981	1.7
7130731	2016-08-24	20:07:06.100000	13.2065	42.7985	4.94351	0.47	1.295	1.8
7130801	2016-08-24	20:08:37.340000	13.2958	42.6489	3.9012	0.362	0.811	2.37
7130811	2016-08-24	20:07:22.310000	13.1617	42.8273	7.7021	0.786	1.409	1.69
7130821	2016-08-24	20:09:50.180000	13.2938	42.6228	7.74912	0.848	4.269	1.04
7130861	2016-08-24	20:10:09.710000	13.3014	42.6332	4.37141	0.397	0.986	1.87
7130911	2016-08-24	20:11:01.090000	13.1615	42.8349	7.53752	0.33	0.676	1.54
7130941	2016-08-24	20:10:22.940000	13.2262	42.7795	9.59863	1.197	7.21	1.79
7130971	2016-08-24	20:11:51.640000	13.245	42.6417	8.51714	0.414	1.195	1.62
7131031	2016-08-24	20:12:50.900000	13.3	42.641	2.60811	0.956	6.02	1.53
7131071	2016-08-24	20:14:01.870000	13.1343	42.7834	9.39487	0.805	1.82	1.09
7131101	2016-08-24	20:14:24.600000	13.1586	42.7638	3.56421	0.564	1.134	1.45
7131141	2016-08-24	20:14:30.920000	13.1668	42.7774	7.11433	0.269	0.49	2.71
7131171	2016-08-24	20:15:12.800000	13.1679	42.8392	7.95288	0.646	1.339	1.75
7131221	2016-08-24	20:16:18.620000	13.1542	42.8305	6.88706	0.686	1.47	1.77
7131241	2016-08-24	20:16:33.010000	13.2888	42.599	6.11904	0.779	2.656	2.56
7131261	2016-08-24	20:16:31.060000	13.1517	42.814	4.59868	0.411	1.144	2.48
7131311	2016-08-24	20:17:11.830000	13.2988	42.6438	5.74287	0.704	4.445	1.47
7131361	2016-08-24	20:17:41.030000	13.2974	42.6281	5.64099	0.398	0.919	2.01
7131411	2016-08-24	20:18:27.870000	13.1992	42.8247	6.97327	0.318	0.792	1.77
7131461	2016-08-24	20:19:35.370000	13.1554	42.8296	6.16606	0.624	1.277	0.85
7131471	2016-08-24	20:19:48.040000	13.2016	42.8104	5.22563	0.412	0.993	2.13
7131591	2016-08-24	20:21:36.920000	13.1538	42.7844	5.62532	0.266	0.736	3.59
7131681	2016-08-24	20:22:58.950000	13.1852	42.8141	5.82908	0.426	0.947	1.86
7131711	2016-08-24	20:23:45.950000	13.2406	42.776	3.02346	0.322	0.567	2.47
7131751	2016-08-24	20:24:15.130000	13.3	42.6209	1.66768	0.833	3.906	1.77
7131851	2016-08-24	20:27:14.950000	13.0751	42.8962	9.27732	0.421	1.04	1.7
7131911	2016-08-24	20:27:36.480000	13.2443	42.6985	8.24285	0.333	1.094	1.65
7132001	2016-08-24	20:28:54.630000	13.1099	42.7684	9.79456	0.301	0.644	1.67
7132091	2016-08-24	20:29:57.300000	13.2009	42.6751	9.14409	0.46	0.976	1.98
7132101	2016-08-24	20:30:28.840000	13.2042	42.6917	6.36199	0.366	0.876	1.97
7132181	2016-08-24	20:32:59.620000	13.161	42.8405	7.48267	0.701	1.313	1.57
7132191	2016-08-24	20:33:33.200000	13.2342	42.61	9.3165	1.094	3.794	1.93
7132251	2016-08-24	20:34:34.980000	13.2444	42.6303	8.20366	0.465	1.298	1.8
7132281	2016-08-24	20:34:03.610000	13.1735	42.8415	8.26636	0.922	1.494	1.65
7132311	2016-08-24	20:35:43.830000	13.2545	42.6169	7.17703	0.367	1.205	2.2
7132371	2016-08-24	20:36:17.790000	13.1579	42.8223	7.32593	0.619	1.192	1.9
7132391	2016-08-24	20:34:48.100000	13.1858	42.7428	3.22722	0.388	0.861	1.99
7132441	2016-08-24	20:37:46.160000	13.3009	42.6175	5.78989	0.485	1.697	1.73
7132491	2016-08-24	20:38:57.860000	13.2991	42.6303	5.38237	0.505	1.865	1.46
7132561	2016-08-24	20:40:14.970000	13.2039	42.7177	8.19582	0.423	0.885	1.28
7132581	2016-08-24	20:41:30.450000	13.1712	42.7783	6.40901	0.357	0.723	1.68
7132611	2016-08-24	20:41:49.110000	13.1657	42.8211	7.18486	0.615	1.323	1.66
7132701	2016-08-24	20:43:31.340000	13.1992	42.6633	9.08923	0.309	0.758	2.06
7132751	2016-08-24	20:44:14.610000	13.1447	42.8388	8.58767	0.362	0.716	2.26
7132781	2016-08-24	20:44:44.090000	13.1597	42.8052	5.65667	0.351	0.941	1.86
7132811	2016-08-24	20:45:39.810000	13.28	42.6142	7.45915	0.327	1.058	2.56
7132891	2016-08-24	20:46:11.810000	13.1648	42.7798	6.57358	0.664	2.242	2.24
7132901	2016-08-24	20:47:20.710000	13.229	42.6295	8.90115	0.28	0.758	2.1
7132941	2016-08-24	20:48:17.920000	13.2916	42.6271	5.16294	0.554	1.126	1.52
7132981	2016-08-24	20:47:42.020000	13.2081	42.6858	8.56416	0.796	5.145	1.57
7133031	2016-08-24	20:49:20.800000	13.2429	42.6465	7.43565	0.931	2.614	0.91
7133051	2016-08-24	20:50:57.230000	13.1657	42.8394	7.68643	0.838	1.38	1.16
7133111	2016-08-24	20:51:48.900000	13.1655	42.7034	8.76792	0.625	1.266	1.29
7133141	2016-08-24	20:52:07.070000	13.123	42.8588	11.0563	0.808	1.326	2.02
7133271	2016-08-24	20:53:40.520000	13.1738	42.785	2.95293	1.086	3.55	1.32
7133281	2016-08-24	20:52:57.030000	13.2126	42.7351	6.78518	0.395	0.777	1.34
7133321	2016-08-24	20:55:10.840000	13.2226	42.7458	8.72874	0.314	0.788	2.19
7133411	2016-08-24	20:56:23.700000	13.2154	42.6622	6.20525	0.275	0.711	2.12
7133481	2016-08-24	20:57:02.410000	13.1373	42.8652	-0.072119	0.479	1.381	1.88
7133511	2016-08-24	20:59:06.340000	13.1711	42.692	9.39487	0.356	0.86	1.78
7133551	2016-08-24	20:58:07.810000	13.2991	42.6207	5.82124	0.595	2.228	1.11
7133581	2016-08-24	20:59:36.010000	13.1459	42.8221	10.4215	0.301	0.572	1.79
7133641	2016-08-24	21:00:49.140000	13.1724	42.781	5.65667	0.286	0.682	1.62
7133691	2016-08-24	21:01:32.100000	13.2577	42.8506	0.147314	0.431	1.15	1.63
7133731	2016-08-24	21:02:48.970000	13.2271	42.7473	8.54849	0.874	1.318	1.69
7133811	2016-08-24	21:02:11.240000	13.2516	42.6474	9.25381	0.775	3.768	1.72
7133821	2016-08-24	21:03:03.250000	13.2851	42.6136	8.87764	0.893	3.325	1.67
7133851	2016-08-24	21:04:28.720000	13.2157	42.8368	5.43723	0.404	0.909	2.17
7133971	2016-08-24	21:05:52.780000	13.1687	42.7785	7.17703	0.259	0.625	2.82
7134051	2016-08-24	21:08:01.630000	13.1716	42.825	7.7648	0.728	1.212	1.96
7134121	2016-08-24	21:08:46.630000	13.2947	42.628	4.56733	0.369	1.573	1.98
7134161	2016-08-24	21:09:33.460000	13.2768	42.7281	10.0532	0.422	1.074	1.88
7134201	2016-08-24	21:10:52.870000	13.3199	42.6365	3.17236	1.546	1.971	1.81
7134281	2016-08-24	21:11:53.750000	13.1984	42.7263	8.39175	0.416	1.111	1.75
7134321	2016-08-24	21:12:28.320000	13.1908	42.7572	5.45291	0.345	0.601	1.71
7134401	2016-08-24	21:13:22.320000	13.2756	42.6204	7.74128	0.306	0.991	2.22
7134441	2016-08-24	21:15:14.770000	13.1997	42.8104	2.84321	0.503	1.794	1.6
7134461	2016-08-24	21:15:38.740000	13.1634	42.7956	10.3431	0.26	0.502	2.34
7134531	2016-08-24	21:16:01.460000	13.2132	42.6814	8.88547	0.352	0.938	2.03
7134541	2016-08-24	21:16:25.180000	13.182	42.7434	5.05322	0.753	3.049	1.34
7134561	2016-08-24	21:17:00.980000	13.2034	42.8076	5.22563	0.667	2.271	1.34
7134601	2016-08-24	21:18:08.780000	13.2414	42.804	1.46392	0.504	1.657	1.36
7134631	2016-08-24	21:18:33.990000	13.1659	42.7959	10.1864	0.268	0.466	1.89
7134711	2016-08-24	21:19:29.270000	13.2098	42.7778	3.22722	0.336	0.671	1.4
7134811	2016-08-24	21:21:20.110000	13.2138	42.6809	8.63469	0.361	0.805	1.57
7134831	2016-08-24	21:21:57.870000	13.2393	42.8403	4.61435	0.734	2.339	1.72
7134881	2016-08-24	21:22:17.390000	13.2592	42.5448	7.16919	0.587	1.433	1.77
7134921	2016-08-24	21:22:45.110000	13.1598	42.8255	5.78989	0.524	1.018	1.66
7134951	2016-08-24	21:23:28.640000	13.1636	42.7816	6.19741	0.576	1.83	2.07
7134981	2016-08-24	21:23:45.500000	13.2451	42.7286	9.58296	0.562	2.607	1.73
7135021	2016-08-24	21:24:29.330000	13.2215	42.6975	9.42622	0.548	2.847	1.95
7135101	2016-08-24	21:24:52.810000	13.1623	42.8268	6.73032	0.625	1.5	1.95
7135141	2016-08-24	21:26:04.340000	13.2991	42.6157	6.73032	0.574	2.962	1.72
7135171	2016-08-24	21:25:46.790000	13.233	42.8595	1.54228	1.56	5.363	1.02
7135181	2016-08-24	21:27:04.520000	13.2404	42.641	6.93408	0.825	4.091	1.39
7135221	2016-08-24	21:27:49.350000	13.1043	42.7611	2.23977	0.263	0.697	2.87
7135281	2016-08-24	21:28:25.120000	13.1882	42.769	8.0626	1.124	4.377	2.25
7135351	2016-08-24	21:29:46.730000	13.2966	42.6504	2.9686	0.432	1.049	2.5
7135411	2016-08-24	21:31:16	12.7111	43.2833	14.1519	0.605	1.021	1.14
7135421	2016-08-24	21:31:49.140000	13.2851	42.6383	3.42314	1.812	5.425	1.55
7135471	2016-08-24	21:33:16.290000	13.1779	42.7601	6.26011	0.273	0.528	1.9
7135551	2016-08-24	21:33:51.420000	13.2146	42.5517	7.57671	0.697	1.672	2.08
7135601	2016-08-24	21:34:47.860000	13.2562	42.6152	8.07827	0.623	2.996	1.67
7135651	2016-08-24	21:35:25.930000	13.103	42.7611	2.42786	0.327	0.672	2.02
7135711	2016-08-24	21:35:52.870000	13.2452	42.8287	11.6206	0.546	1.131	2.13
7135761	2016-08-24	21:36:37.880000	13.1636	42.7775	6.9811	0.761	2.479	1.51
7135791	2016-08-24	21:37:41.600000	13.1721	42.8461	7.89802	0.425	0.824	1.31
7135831	2016-08-24	21:38:17.470000	13.1525	42.8084	5.54695	0.416	0.863	1.5
7135901	2016-08-24	21:39:06.910000	13.1883	42.6761	8.25852	0.262	0.527	1.99
7135931	2016-08-24	21:39:31.520000	13.2394	42.6317	7.01245	0.525	1.301	2.16
7135971	2016-08-24	21:40:32.510000	13.1777	42.7748	7.03596	0.384	0.749	1.61
7136091	2016-08-24	21:43:27.240000	13.2947	42.6088	5.7272	0.382	1.569	1.61
7136111	2016-08-24	21:44:24.970000	13.1692	42.7423	9.61431	0.635	2.526	1.53
7136161	2016-08-24	21:45:00.440000	13.2224	42.647	8.90898	1.379	4.715	1.32
7136201	2016-08-24	21:45:45.710000	13.169	42.8013	7.39646	0.291	0.58	3.1
7136271	2016-08-24	21:46:29.270000	13.1704	42.8035	6.69897	0.537	1.534	2.31
7136341	2016-08-24	21:47:24.170000	13.297	42.6185	5.90745	0.357	1.015	1.69
7136371	2016-08-24	21:48:00.450000	13.218	42.6721	9.56729	0.591	2.728	1.92
7136411	2016-08-24	21:48:19.260000	13.1897	42.7418	1.58931	0.718	4.31	1.8
7136431	2016-08-24	21:49:30.830000	13.287	42.636	5.64883	0.987	3.391	1.53
7136461	2016-08-24	21:50:39.050000	13.2351	42.6458	9.05005	0.751	2.915	1.61
7136491	2016-08-24	21:51:52.250000	13.2391	42.6337	6.6833	0.852	4.338	1.17
7136511	2016-08-24	21:51:07.300000	13.166	42.8223	6.60493	0.796	1.652	1.33
7136551	2016-08-24	21:52:13.840000	13.1989	42.7947	3.5407	0.407	0.705	1.58
7136601	2016-08-24	21:53:03.280000	13.286	42.6152	8.64253	0.646	2.223	1.52
7136621	2016-08-24	21:53:14.270000	13.1682	42.7873	7.05947	1.063	2.309	1.4
7136671	2016-08-24	21:54:34.320000	13.2329	42.6474	8.75225	0.794	3.264	1.46
7136701	2016-08-24	21:55:00	13.2451	42.7455	9.26948	0.512	2.304	1.63
7136751	2016-08-24	21:55:11.630000	13.2166	42.659	8.61902	0.247	0.57	2.31
7136781	2016-08-24	21:55:54.420000	13.1685	42.8209	7.10649	0.635	1.426	1.74
7136851	2016-08-24	21:58:07.890000	13.1872	42.8218	2.40435	0.587	1.412	1.71
7136941	2016-08-24	21:59:19.740000	13.237	42.6477	8.83061	0.299	0.894	1.94
7136991	2016-08-24	22:00:37.540000	13.1854	42.8104	6.04067	0.339	0.64	1.64
7137071	2016-08-24	22:01:43.470000	13.1696	42.7778	6.62844	0.344	0.633	1.49
7137121	2016-08-24	22:02:03.270000	13.2896	42.6514	7.33376	0.419	0.991	2.23
7137191	2016-08-24	22:04:11.130000	13.2061	42.6677	7.81965	0.331	0.699	1.67
7137271	2016-08-24	22:05:59.840000	13.1756	42.7588	9.60647	0.347	0.698	1.41
7137321	2016-08-24	22:06:59.430000	13.2985	42.6458	3.40747	0.796	1.726	1.55
7137331	2016-08-24	22:08:07.880000	13.2475	42.7538	3.38396	0.349	0.748	2.07
7137361	2016-08-24	22:08:18.140000	13.1695	42.8211	6.746	0.565	1.384	2.03
7137421	2016-08-24	22:09:25.340000	13.1679	42.7802	6.60493	0.511	0.889	1.92
7137481	2016-08-24	22:09:56.960000	13.2439	42.7404	9.36352	0.426	1.79	1.7
7137491	2016-08-24	22:10:52.810000	13.1565	42.8205	7.75696	0.343	0.814	1.98
7137691	2016-08-24	22:12:06.100000	13.1667	42.8159	7.38862	0.921	1.792	1.46
7137731	2016-08-24	22:13:14.980000	13.1484	42.8123	5.20212	0.376	0.955	1.5
7137881	2016-08-24	22:14:03.350000	13.1809	42.7355	8.30554	0.38	0.713	2.1
7138001	2016-08-24	22:15:48.500000	13.2578	42.6447	4.80244	1.197	2.516	2.05
7138101	2016-08-24	22:17:12.180000	13.1698	42.8122	7.10649	0.494	0.967	1.35
7138181	2016-08-24	22:18:10.820000	13.2228	42.6277	8.25852	0.355	1.22	1.95
7138191	2016-08-24	22:18:44.800000	13.2966	42.6618	10.6488	0.513	1.754	1.97
7138261	2016-08-24	22:19:13.150000	13.1798	42.7436	8.48579	0.51	1.985	2.21
7138311	2016-08-24	22:19:53.810000	13.2177	42.7121	7.82749	0.524	3.287	2.01
7138351	2016-08-24	22:20:25.240000	13.2086	42.7997	5.18645	0.281	0.853	2.45
7138391	2016-08-24	22:21:17.360000	13.1928	42.8319	7.35727	0.543	2.033	1.75
7138421	2016-08-24	22:22:06.430000	13.1653	42.794	6.56575	0.276	0.698	2.16
7138461	2016-08-24	22:22:59.600000	13.1806	42.7454	9.15193	0.323	0.495	1.42
7138501	2016-08-24	22:23:12.850000	13.1778	42.7426	9.46541	0.292	0.572	2.14
7138571	2016-08-24	22:24:36.810000	13.1725	42.7314	8.52498	0.322	0.755	1.8
7138601	2016-08-24	22:26:10.760000	13.1446	42.7425	9.25381	0.813	3.159	1.39
7138651	2016-08-24	22:27:09.970000	13.1695	42.7955	6.62061	0.656	2.164	1.2
7138731	2016-08-24	22:28:53.820000	13.2369	42.8023	1.98899	0.309	0.687	1.78
7138851	2016-08-24	22:31:17.710000	13.1947	42.8108	6.57358	0.734	2.001	1.86
7138861	2016-08-24	22:31:43.470000	13.253	42.8421	-0.40127	1.417	2.161	1.78
7138911	2016-08-24	22:32:24.030000	13.1486	42.8277	7.32593	0.636	1.211	1.76
7138981	2016-08-24	22:34:23.120000	13.1766	42.7953	5.94663	0.486	1.539	1.75
7139021	2016-08-24	22:35:35.590000	13.1539	42.8015	7.21621	1.384	1.873	2.01
7139101	2016-08-24	22:36:07.080000	13.2153	42.8085	1.55796	0.869	2.09	1.7
7139141	2016-08-24	22:36:48.510000	13.1518	42.7263	9.0187	0.598	1.906	1.3
7139171	2016-08-24	22:37:16.640000	13.1682	42.8257	8.31338	1.076	1.59	1.47
7139221	2016-08-24	22:37:35.570000	13.1994	42.7992	6.6833	1.092	2.468	1.57
7139271	2016-08-24	22:38:00.680000	13.1685	42.8099	6.44819	0.706	1.409	1.49
7139311	2016-08-24	22:39:32.430000	13.1634	42.7778	6.98894	0.287	0.612	1.85
7139371	2016-08-24	22:40:10.300000	13.167	42.7772	6.80869	0.718	1.427	1.08
7139411	2016-08-24	22:41:44.080000	13.2121	42.6564	8.48579	0.811	2.859	1.25
7139471	2016-08-24	22:43:16.320000	13.1841	42.74	6.13472	0.617	5.052	1.55
7139541	2016-08-24	22:44:00.920000	13.1536	42.7706	4.09712	0.585	1.617	1.54
7139631	2016-08-24	22:45:40.680000	13.2761	42.6385	4.00308	0.515	2.649	2.47
7139711	2016-08-24	22:46:39.690000	13.148	42.804	5.60181	0.834	1.81	1.52
7139731	2016-08-24	22:46:53.620000	13.243	42.7708	11.072	0.671	1.809	1.97
7139781	2016-08-24	22:47:14.360000	13.2143	42.7233	6.36982	0.495	3.423	1.67
7139841	2016-08-24	22:48:15.320000	13.1449	42.7994	9.677	1.114	1.463	1.55
7139911	2016-08-24	22:48:58.810000	13.2916	42.6321	2.52974	0.617	2.973	1.61
7139931	2016-08-24	22:47:56.080000	13.3044	42.6305	1.26016	2.074	7.983	1.21
7139941	2016-08-24	22:49:51.560000	13.2065	42.804	5.03755	0.529	2.15	1.83
7140011	2016-08-24	22:50:33.280000	13.2003	42.575	12.0281	1.076	2.097	1.4
7140091	2016-08-24	22:52:37.190000	13.2137	42.6552	8.97168	0.643	3.415	1.61
7140161	2016-08-24	22:53:54.980000	13.2166	42.6592	7.97639	0.331	0.729	1.66
7140241	2016-08-24	22:55:48.070000	13.1748	42.7368	8.20366	0.536	3.735	1.34
7140281	2016-08-24	22:56:10.690000	13.2263	42.712	8.25852	0.346	0.657	1.49
7140351	2016-08-24	22:56:36.710000	13.1461	42.8081	5.44507	0.945	1.475	1.69
7140371	2016-08-24	22:56:51.060000	13.125	42.7779	1.33852	0.55	1.372	2.27
7140401	2016-08-24	22:57:20.590000	13.2471	42.7383	8.94817	0.276	0.566	2.35
7140461	2016-08-24	22:58:24.710000	13.1449	42.8136	6.19741	0.717	1.584	1.44
7140491	2016-08-24	22:58:48.460000	13.2814	42.6566	2.35732	0.725	4.9	2.06
7140521	2016-08-24	22:59:40.750000	13.1614	42.8362	8.21934	0.609	1.083	1.28
7140621	2016-08-24	23:00:45.510000	13.2145	42.8125	2.80403	0.276	0.489	1.79
7140671	2016-08-24	23:02:23.370000	13.1841	42.7537	5.60181	0.529	1.047	1.99
7140721	2016-08-24	23:03:03.630000	13.2198	42.7428	6.07986	0.295	0.537	2.26
7140771	2016-08-24	23:03:52.100000	13.2058	42.8114	4.65354	0.289	0.929	1.96
7140821	2016-08-24	23:04:58.750000	13.2375	42.7479	4.24602	0.355	0.742	1.8
7140831	2016-08-24	23:04:44.520000	13.1894	42.7215	0.852637	1.144	7.668	1.48
7140861	2016-08-24	23:05:55.800000	13.2266	42.7995	1.84793	0.387	0.82	2.17
7140931	2016-08-24	23:06:17.590000	13.249	42.7385	9.65349	0.299	0.674	2.46
7141001	2016-08-24	23:06:58.830000	13.1001	42.7816	1.96548	0.865	1.641	1.5
7141031	2016-08-24	23:07:58.080000	13.2487	42.8029	1.09558	0.409	0.931	1.96
7141071	2016-08-24	23:08:22.220000	13.2028	42.6664	10.2726	0.792	3.435	1.68
7141161	2016-08-24	23:11:08.650000	13.1564	42.8289	5.9623	0.646	1.52	1.21
7141191	2016-08-24	23:11:23.230000	13.1908	42.789	6.2366	0.304	0.668	1.64
7141251	2016-08-24	23:11:57.870000	13.0926	42.7893	1.43257	1.053	1.716	1.27
7141261	2016-08-24	23:12:48.420000	13.1882	42.7983	6.62061	1.143	1.788	1.52
7141311	2016-08-24	23:13:13.600000	13.0994	42.7898	0.899658	0.881	1.544	1.1
7141341	2016-08-24	23:14:14.470000	13.168	42.7313	8.86196	0.49	0.935	1.53
7141471	2016-08-24	23:15:44.080000	13.167	42.8257	8.50146	1.341	1.887	1.77
7141531	2016-08-24	23:16:52.630000	13.2039	42.7511	6.34631	0.346	0.689	1.14
7141571	2016-08-24	23:16:03.470000	13.155	42.8068	4.88865	0.436	0.995	1.85
7141601	2016-08-24	23:17:32.300000	13.1604	42.814	6.94976	0.662	1.169	1.12
7141641	2016-08-24	23:17:53.770000	13.1698	42.8181	6.47954	0.565	1.506	1.34
7141671	2016-08-24	23:18:40.950000	13.1637	42.7746	8.35256	0.403	0.858	1.36
7141721	2016-08-24	23:19:11.250000	13.2556	42.6143	9.20679	0.609	1.445	1.28
7141751	2016-08-24	23:20:13.750000	13.1622	42.7387	9.10491	0.436	0.655	1.35
7141801	2016-08-24	23:21:23.610000	13.2496	42.7406	9.41838	0.327	0.605	2.45
7141891	2016-08-24	23:22:06.530000	13.2132	42.6592	8.96384	0.311	0.745	3.83
7141941	2016-08-24	23:24:56.830000	13.2266	42.7543	4.8573	0.326	0.82	3.39
7142001	2016-08-24	23:24:17.510000	13.2165	42.6618	8.51714	0.397	0.741	2.1
7142051	2016-08-24	23:28:24.320000	13.2247	42.6359	8.38391	0.325	0.772	2.49
7142161	2016-08-24	23:29:07.850000	13.2123	42.6574	8.68171	0.374	0.861	2.04
7142201	2016-08-24	23:29:49.070000	13.2197	42.6482	8.72874	0.307	0.772	1.97
7142221	2016-08-24	23:30:05.240000	13.211	42.6551	8.79143	0.321	0.684	2.54
7142261	2016-08-24	23:31:41.390000	13.1524	42.7692	4.09712	0.861	2.538	2
7142291	2016-08-24	23:32:11.370000	13.2182	42.6464	8.33689	0.312	0.704	2.86
7142321	2016-08-24	23:32:00.010000	13.2963	42.6721	1.60498	0.485	1.319	2.04
7142331	2016-08-24	23:31:14.310000	13.1533	42.7763	4.73975	1.026	2.89	1.47
7142341	2016-08-24	23:31:49.630000	13.2839	42.631	6.18174	2.026	5.458	1.2
7142501	2016-08-24	23:34:22.370000	13.2216	42.6482	8.99519	0.369	0.923	1.23
7142581	2016-08-24	23:34:38.570000	13.218	42.6493	8.87764	0.608	1.355	1.51
7142591	2016-08-24	23:35:51.150000	13.2351	42.5617	6.88706	0.849	2.322	1.41
7142631	2016-08-24	23:36:57.460000	13.2618	42.5937	9.11274	0.575	1.696	2.38
7142651	2016-08-24	23:36:52.480000	13.1647	42.7917	5.34319	0.385	0.752	1.78
7142681	2016-08-24	23:37:40.330000	13.2165	42.6454	8.70523	0.5	1.873	1.58
7142721	2016-08-24	23:38:35.710000	13.2337	42.8508	-1.43574	2.379	3.899	1.02
7142801	2016-08-24	23:39:04.310000	13.2876	42.6685	3.10967	0.85	4.724	1.83
7142811	2016-08-24	23:38:02.780000	13.1533	42.8028	6.18174	1.496	1.79	1.74
7142841	2016-08-24	23:39:47.460000	13.2162	42.6845	3.45449	1.165	5.632	1.48
7142931	2016-08-24	23:41:33.760000	13.2345	42.7382	9.33218	0.479	2.269	1.97
7143071	2016-08-24	23:42:44.080000	13.2233	42.6198	9.64565	0.703	2.143	1.46
7143151	2016-08-24	23:43:57.990000	13.2439	42.8259	-1.13794	0.616	1.518	1.73
7143201	2016-08-24	23:44:36.200000	13.2072	42.7994	2.373	0.608	2.109	1.41
7143241	2016-08-24	23:46:45.580000	13.1405	42.7811	3.50151	0.539	1.654	1.43
7143281	2016-08-24	23:47:27.130000	13.1854	42.7327	8.45444	0.804	2.899	1.21
7143301	2016-08-24	23:47:39.180000	13.191	42.7898	9.0187	0.572	1.912	1.46
7143351	2016-08-24	23:48:45.420000	13.241	42.6735	9.59863	0.404	1.739	1.82
7143401	2016-08-24	23:49:59.100000	13.2072	42.809	4.94351	0.531	1.962	1.61
7143461	2016-08-24	23:51:25.240000	13.2267	42.6282	8.75225	0.437	1.659	1.62
7143541	2016-08-24	23:52:58.840000	13.0588	42.867	7.95288	0.719	2.401	1.4
7143571	2016-08-24	23:53:12.320000	13.2592	42.8431	0.727246	1.122	2.049	1.99
7143641	2016-08-24	23:54:51.560000	13.1492	42.8163	7.98423	0.802	1.789	1.63
7143691	2016-08-24	23:55:43.640000	13.2891	42.6202	3.21938	0.608	3.221	2.25
7143771	2016-08-24	23:56:39.260000	13.2313	42.5544	7.67075	1.223	2.63	1.73
7143791	2016-08-24	23:57:55.760000	13.1897	42.7711	6.76167	0.465	2.945	1.97
7143831	2016-08-24	23:58:45.200000	13.1785	42.7491	8.86196	0.573	2.236	1.83
7143871	2016-08-24	23:59:37.760000	13.2569	42.842	1.03289	0.361	1.121	2.69
7143911	2016-08-25	00:01:35.420000	13.1725	42.733	8.76008	0.368	0.729	1.42
7143951	2016-08-25	00:02:16.700000	13.0208	42.8574	9.30083	0.448	1.01	1.19
7143991	2016-08-25	00:02:46.400000	13.022	42.8606	8.98735	0.925	1.695	1.19
7144001	2016-08-25	00:03:57.630000	13.2103	42.6536	7.32593	0.464	1.483	1.61
7144031	2016-08-25	00:02:35.640000	13.2205	42.7178	14.771	1.938	5.141	1.26
7144041	2016-08-25	00:03:16.710000	13.218	42.5999	9.12842	0.501	1.196	0.87
7144091	2016-08-25	00:03:36.330000	13.1648	42.7807	6.29146	0.433	1.316	1
7144111	2016-08-25	00:05:29.810000	13.2608	42.8428	0.962354	0.826	2.314	1.2
7144141	2016-08-25	00:05:53.700000	13.2252	42.8479	6.54224	0.258	1.235	1.96
7144201	2016-08-25	00:07:15.250000	13.1742	42.7336	8.48579	0.444	1.556	1.29
7144221	2016-08-25	00:07:25.990000	13.2675	42.703	10.0532	0.307	0.653	2.13
7144291	2016-08-25	00:09:29.160000	13.157	42.7736	5.11592	0.448	1.738	1.37
7144351	2016-08-25	00:09:51.290000	13.1584	42.7668	10.2021	0.287	0.481	1.24
7144391	2016-08-25	00:10:48.450000	13.2437	42.7326	10.7036	0.329	1.194	1.28
7144441	2016-08-25	00:11:22.900000	13.2267	42.5679	7.74912	0.482	1.498	2.05
7144491	2016-08-25	00:12:35.480000	13.2918	42.6224	6.36199	0.274	1.031	2.83
7144611	2016-08-25	00:15:14.500000	13.2445	42.7404	9.64565	0.448	1.782	1.02
7144631	2016-08-25	00:15:42.450000	13.1511	42.7688	4.66138	0.512	1.612	1.41
7144671	2016-08-25	00:14:52.080000	13.0466	42.9323	9.65349	0.394	0.726	1.55
7144701	2016-08-25	00:16:15.930000	13.109	42.7575	1.42473	0.3	0.675	1.83
7144761	2016-08-25	00:17:03.830000	13.2974	42.6229	4.57517	0.289	1.19	2.53
7144821	2016-08-25	00:18:16.450000	13.197	42.8096	10.4372	0.444	0.853	1.15
7144901	2016-08-25	00:19:16.180000	13.202	42.7232	8.97952	0.28	0.622	2.06
7144931	2016-08-25	00:19:38.340000	13.26	42.8486	1.11126	0.307	0.812	1.81
7145011	2016-08-25	00:20:57.410000	12.9579	42.8273	8.29771	0.533	2.099	1.71
7145111	2016-08-25	00:22:22.210000	13.1793	42.7271	9.21462	0.336	0.754	1.67
7145141	2016-08-25	00:23:12.650000	13.2193	42.6995	8.62686	0.97	3.317	1.49
7145181	2016-08-25	00:23:30.720000	13.2151	42.8404	6.04851	0.398	1.049	1.55
7145211	2016-08-25	00:24:04.630000	13.1866	42.7468	9.36352	0.547	2.327	1.52
7145251	2016-08-25	00:25:00.210000	13.2115	42.6582	9.11274	0.468	1.828	1.67
7145381	2016-08-25	00:26:35.570000	13.2069	42.7964	5.93096	0.512	1.57	1.51
7145461	2016-08-25	00:27:57.720000	13.2115	42.6586	9.17544	0.303	0.628	1.85
7145541	2016-08-25	00:29:44.640000	13.158	42.7551	4.22251	0.46	1.642	1.39
7145571	2016-08-25	00:28:57.830000	13.1206	42.804	9.89644	0.914	1.545	1.26
7145601	2016-08-25	00:30:04.940000	13.2036	42.8055	5.59397	0.377	1.514	1.92
7145681	2016-08-25	00:31:50.550000	13.1791	42.809	8.14097	0.479	1.021	1.89
7145761	2016-08-25	00:32:39.320000	13.2098	42.6485	8.93249	0.265	0.671	2.69
7145881	2016-08-25	00:34:36.170000	13.2324	42.5573	7.39646	0.469	1.064	1.75
7145901	2016-08-25	00:35:25.040000	13.2449	42.6521	8.39959	0.289	0.675	1.9
7146011	2016-08-25	00:37:21.080000	13.2564	42.6359	6.51873	0.329	1.21	1.74
7146091	2016-08-25	00:38:04.670000	13.2109	42.6577	9.86509	0.413	1.474	2.4
7146161	2016-08-25	00:39:05.560000	13.2346	42.8136	1.77739	0.702	3.087	1.72
7146281	2016-08-25	00:42:12.390000	13.2904	42.6198	7.23189	0.416	2.125	2.28
7146351	2016-08-25	00:42:47.070000	13.2182	42.7285	7.45915	0.312	0.519	1.7
7146371	2016-08-25	00:43:48.130000	13.1992	42.8107	5.82908	0.324	1.25	1.72
7146431	2016-08-25	00:44:40.100000	13.2069	42.8074	4.99053	0.301	1.073	1.71
7146461	2016-08-25	00:44:08.630000	13.1623	42.8428	7.60806	0.604	0.854	1.1
7146511	2016-08-25	00:46:31.450000	12.9255	43.2377	15.4763	1.005	1.595	0.96
7146591	2016-08-25	00:47:52.290000	13.2388	42.617	8.01558	0.318	1.164	1.77
7146681	2016-08-25	00:48:29.030000	13.2772	43.0051	24.6298	0.686	0.764	1.76
7146791	2016-08-25	00:50:14.720000	13.1911	42.7591	5.98581	0.24	0.631	2.03
7146861	2016-08-25	00:51:04.400000	13.1511	42.804	6.47954	0.244	0.581	1.93
7146921	2016-08-25	00:52:01.690000	13.2633	42.8291	16.0092	1.214	11.722	1.59
7146961	2016-08-25	00:52:22.970000	13.2854	42.6326	2.90591	0.646	4.452	1.48
7147021	2016-08-25	00:53:58.180000	13.2508	42.8383	0.680225	0.564	4.462	1.62
7147081	2016-08-25	00:55:14.940000	13.1882	42.6712	8.62686	0.432	1.789	1.53
7147131	2016-08-25	00:54:37.320000	13.1872	42.8108	5.57046	0.539	1.004	0.72
7147161	2016-08-25	00:55:58.480000	13.2222	42.627	7.41213	0.309	0.869	1.98
7147231	2016-08-25	00:57:53.290000	13.1969	42.7535	5.93096	0.225	0.628	2.47
7147321	2016-08-25	00:58:45.610000	13.1559	42.8068	5.75071	0.292	0.677	1.88
7147411	2016-08-25	01:00:38.550000	13.2664	42.7387	12.2397	0.362	0.882	1.74
7147441	2016-08-25	01:02:08.950000	13.2238	42.6306	8.10178	0.356	1.001	1.7
7147561	2016-08-25	01:04:49.150000	13.3181	42.6808	12.608	0.442	1.499	1.32
7147611	2016-08-25	01:03:59.040000	13.1786	42.6664	13.6582	1.52	1.75	1.4
7147641	2016-08-25	01:05:31.490000	13.2377	42.6478	9.37136	0.297	0.981	2
7147701	2016-08-25	01:06:53.020000	13.2707	42.5492	6.46387	1.164	1.919	1.38
7147751	2016-08-25	01:07:41.950000	13.2357	42.6308	8.79927	0.555	2.2	1.41
7147811	2016-08-25	01:08:48.150000	13.2572	42.8521	0.954517	0.289	0.792	1.83
7147851	2016-08-25	01:09:17.570000	13.296	42.6285	2.84321	0.43	2.831	1.6
7147891	2016-08-25	01:10:35.260000	13.1897	42.7907	4.28521	0.604	1.568	1.53
7147951	2016-08-25	01:11:59.650000	13.2034	42.724	9.20679	0.288	0.58	1.68
7148011	2016-08-25	01:12:53.740000	13.1413	42.7991	5.5156	0.43	0.896	0.97
7148091	2016-08-25	01:14:06.810000	13.1855	42.7474	6.04851	0.237	0.457	2
7148181	2016-08-25	01:14:54.670000	13.238	42.7909	5.3667	0.481	2.636	1.71
7148241	2016-08-25	01:17:36.050000	13.1793	42.7634	6.15823	0.314	0.634	1.7
7148361	2016-08-25	01:20:01.270000	13.1634	42.8301	8.11746	0.416	0.721	2.07
7148431	2016-08-25	01:20:57.510000	13.271	42.7521	13.1096	0.46	1.041	1.43
7148491	2016-08-25	01:21:26.120000	13.1484	42.8082	5.53127	0.33	0.938	2.64
7148551	2016-08-25	01:23:11.190000	13.1519	42.8052	5.40588	0.29	0.721	2.23
7148621	2016-08-25	01:23:41.660000	13.2111	42.7979	5.1551	0.263	0.517	1.7
7148741	2016-08-25	01:25:13.240000	13.1625	42.8251	6.58142	0.48	0.98	1.75
7148781	2016-08-25	01:26:02.550000	13.224	42.734	10.4607	0.476	1.746	1.45
7148991	2016-08-25	01:28:47.810000	13.1815	42.7579	6.5344	0.239	0.535	2.28
7149051	2016-08-25	01:29:41.070000	13.183	42.7531	6.33064	0.244	0.519	2.06
7149081	2016-08-25	01:31:21.480000	13.2282	42.7897	2.91375	0.288	0.527	1.76
7149371	2016-08-25	01:35:49.620000	13.2011	42.7534	5.71936	0.274	0.734	2.12
7149421	2016-08-25	01:36:45.040000	13.1511	42.8095	5.60181	0.551	1.064	1.7
7149541	2016-08-25	01:39:24.100000	13.2092	42.6816	8.07043	0.291	0.567	1.61
7149661	2016-08-25	01:41:30.390000	13.2948	42.6495	3.09399	0.37	1.713	1.8
7149751	2016-08-25	01:42:25.490000	13.2313	42.7083	8.5093	0.318	0.578	1.99
7149881	2016-08-25	01:45:43.960000	13.1573	42.7807	4.88081	0.429	1.38	1.77
7149921	2016-08-25	01:47:02.740000	13.2489	42.6332	7.78831	0.345	0.83	1.87
7150171	2016-08-25	01:50:53.180000	13.1025	42.7807	2.09087	0.623	1.309	1.43
7150221	2016-08-25	01:51:58.400000	13.1657	42.9546	-0.213184	0.719	2.885	2.61
7150261	2016-08-25	01:52:16.290000	13.2285	42.8534	1.26799	0.288	0.678	2.67
7150441	2016-08-25	01:54:43.420000	13.2725	42.6089	6.65979	0.372	1.28	1.78
7150481	2016-08-25	01:55:15.730000	13.2138	42.6494	8.46228	0.302	0.541	1.81
7150591	2016-08-25	01:59:41.890000	13.2427	42.8031	1.62065	0.651	2.637	1.72
7150621	2016-08-25	02:00:00.180000	13.2103	42.6582	8.10962	0.637	1.526	1.9
7150721	2016-08-25	02:01:13.580000	13.2723	42.7104	9.84158	0.421	0.906	1.57
7150751	2016-08-25	02:03:26.830000	13.2076	42.8112	5.24915	0.303	0.67	1.61
7150791	2016-08-25	02:03:56.480000	13.1966	42.7318	2.27895	0.564	2.987	2.01
7150821	2016-08-25	02:03:06.330000	13.1337	42.7994	7.67075	0.592	0.896	0.69
7150891	2016-08-25	02:05:54.600000	13.168	42.7258	9.52026	0.448	0.937	1.74
7150921	2016-08-25	02:04:33.480000	13.1966	42.734	2.93726	0.693	1.181	1.62
7150991	2016-08-25	02:07:14.240000	13.2076	42.8093	5.13943	0.342	1.117	2.03
7151051	2016-08-25	02:08:03.620000	13.2109	42.6586	8.92466	0.513	0.977	2.06
7151081	2016-08-25	02:09:54.090000	13.2947	42.6143	5.25698	0.431	1.904	2.11
7151181	2016-08-25	02:11:49.560000	13.1191	42.7631	9.09707	0.664	2.027	1.69
7151221	2016-08-25	02:13:07.090000	13.1595	42.8129	6.55791	1.208	1.787	1.9
7151251	2016-08-25	02:13:14.970000	13.2392	42.7909	1.73037	0.622	1.215	1.94
7151311	2016-08-25	02:14:35.170000	13.2171	42.7592	9.26948	0.819	1.307	1.79
7151331	2016-08-25	02:15:14.290000	13.2358	42.7615	9.20679	0.529	0.99	1.75
7151401	2016-08-25	02:15:38.400000	13.1483	42.8111	5.74287	1.094	2.199	1.56
7151451	2016-08-25	02:16:50.670000	13.167	42.7763	9.06572	1.015	5.34	1.87
7151521	2016-08-25	02:19:33.940000	13.1161	42.8547	4.28521	0.573	1.078	1.85
7151571	2016-08-25	02:21:00.250000	13.2876	42.6109	9.75537	0.949	2.939	1.48
7151601	2016-08-25	02:21:14.020000	13.1482	42.7785	3.79148	0.378	0.843	2.11
7151701	2016-08-25	02:22:26.310000	13.1542	42.8072	5.13159	0.435	0.986	1.9
7151731	2016-08-25	02:23:02.220000	13.2193	42.6575	7.05947	1.11	2.405	1.76
7151801	2016-08-25	02:23:44.450000	13.2379	42.6493	7.81182	0.908	4.273	1.55
7151841	2016-08-25	02:24:14.750000	13.1829	42.7596	5.94663	0.418	0.983	2.08
7151921	2016-08-25	02:25:11.370000	13.1975	42.764	4.89648	3.946	2.85	1.73
7151971	2016-08-25	02:26:00	13.2158	42.6426	8.67388	0.605	1.14	1.4
7152171	2016-08-25	02:29:14.330000	13.1111	42.7604	1.97331	0.429	0.888	2.76
7152411	2016-08-25	02:36:29.290000	13.2943	42.6489	3.88552	0.364	1.001	2.61
7152481	2016-08-25	02:37:35.150000	13.2848	42.6477	3.06265	0.604	1.178	1.76
7152591	2016-08-25	02:39:13.580000	13.1879	42.7825	7.23189	0.664	1.642	1.99
7152611	2016-08-25	02:38:17.210000	13.2267	42.6621	6.746	0.967	1.955	1.67
7152651	2016-08-25	02:40:08.940000	13.2938	42.6218	1.98115	0.907	3.759	1.44
7152701	2016-08-25	02:40:29.280000	13.2124	42.6945	6.40117	1.01	4.476	1.56
7152761	2016-08-25	02:41:52.550000	13.1919	42.7635	4.86514	0.914	3.802	1.94
7152801	2016-08-25	02:42:21.510000	13.0562	42.5135	0.257031	2.382	3.807	1.73
7152951	2016-08-25	02:44:28.650000	13.2358	42.7989	1.46392	0.716	1.677	1.55
7153021	2016-08-25	02:45:51.200000	13.1732	42.7946	2.10654	2.117	3.605	1.66
7153111	2016-08-25	02:47:22.130000	13.2294	42.7952	1.92629	0.399	0.797	1.77
7153181	2016-08-25	02:49:24.890000	13.2034	42.8072	5.25698	0.63	2.317	1.62
7153281	2016-08-25	02:50:47.710000	13.2025	42.625	10.1629	4.847	12.753	1.61
7153291	2016-08-25	02:51:27.710000	13.1514	42.8782	6.96543	3.995	8.546	1.52
7153361	2016-08-25	02:51:57.730000	13.248	42.7946	11.7616	1.124	4.73	1.56
7153401	2016-08-25	02:52:34.790000	13.152	42.833	7.43565	1.381	2.328	1.78
7153511	2016-08-25	02:54:37.580000	13.1667	42.8191	6.79302	0.815	2.041	1.69
7153551	2016-08-25	02:56:17.340000	13.2286	42.7503	7.59238	0.689	3.628	1.55
7153581	2016-08-25	02:57:42.400000	13.1516	42.8039	6.87922	0.445	0.888	2.08
7153671	2016-08-25	02:59:03.910000	13.2771	42.6982	5.14727	2.352	6.076	1.72
7153721	2016-08-25	03:00:04.530000	13.1548	42.841	8.45444	1.059	2.167	1.48
7153801	2016-08-25	03:00:33.310000	13.2573	42.7494	10.6645	1.133	6.161	1.75
7153871	2016-08-25	03:01:33.550000	13.145	42.7796	3.88552	0.397	0.925	1.82
7153941	2016-08-25	03:02:48.190000	13.238	42.7992	2.35732	1.187	4.807	1.68
7153981	2016-08-25	03:03:08.560000	13.1611	42.7884	5.03755	0.721	2.166	1.86
7154031	2016-08-25	03:05:31.970000	13.1732	42.758	3.9874	0.951	5.157	1.21
7154111	2016-08-25	03:08:09.990000	13.1539	42.7868	7.59238	1.683	3.29	1.45
7154291	2016-08-25	03:10:58.530000	13.1554	42.8323	6.19741	0.43	1.171	2.52
7154321	2016-08-25	03:11:52.560000	13.1607	42.8239	7.37295	1.161	2.435	1.87
7154361	2016-08-25	03:12:19.220000	13.2243	42.7946	4.0501	0.968	3.804	1.96
7154451	2016-08-25	03:14:00.840000	13.2423	42.742	3.89336	1.34	6.896	1.48
7154531	2016-08-25	03:14:40.430000	13.1734	43.0014	12.0594	0.819	1.761	1.9
7154571	2016-08-25	03:15:05.520000	13.1536	42.8108	4.88081	0.419	1.088	2.39
7154631	2016-08-25	03:17:17.520000	13.197	42.7531	6.01716	0.28	0.669	4.48
7154751	2016-08-25	03:20:47.630000	13.1446	42.7498	1.79307	0.887	2.901	2.43
7154781	2016-08-25	03:21:20.180000	13.1978	42.7574	5.7272	0.477	0.891	2.3
7154851	2016-08-25	03:22:04.820000	13.1966	42.7619	5.50776	0.61	1.207	2.16
7154891	2016-08-25	03:23:02.090000	13.2752	42.6365	4.0501	1.002	3.918	1.78
7154941	2016-08-25	03:24:17.010000	13.2975	42.62	5.49209	1.398	3.896	1.61
7154971	2016-08-25	03:24:57.370000	13.1956	42.7489	5.80557	0.794	4.181	1.66
7155041	2016-08-25	03:26:54.320000	13.2595	42.8501	1.24448	0.491	1.221	2.06
7155111	2016-08-25	03:28:30.430000	13.2219	42.7431	5.54695	0.391	0.888	2.19
7155161	2016-08-25	03:29:40.560000	13.2336	42.8143	1.69902	0.908	3.429	1.66
7155201	2016-08-25	03:30:32.720000	13.019	42.8596	8.90115	0.353	1.219	2.58
7155281	2016-08-25	03:31:12.910000	13.143	42.7848	3.65825	0.683	1.803	2.23
7155351	2016-08-25	03:32:59.900000	13.2584	42.6168	6.71465	1.322	5.65	1.6
7155381	2016-08-25	03:33:51.980000	13.1944	42.7626	5.74287	0.674	3.141	1.73
7155411	2016-08-25	03:34:21.220000	13.1679	42.756	9.26948	0.484	1.064	2.01
7155461	2016-08-25	03:34:54.040000	13.1639	42.7686	7.3416	0.499	1.063	1.79
7155511	2016-08-25	03:35:32.530000	13.2435	42.679	4.45762	1.71	6.068	1.75
7155571	2016-08-25	03:37:09.070000	13.2343	42.7973	2.16924	0.412	0.969	2.14
7155601	2016-08-25	03:38:04.060000	13.1824	42.7689	7.30242	0.348	0.726	2.34
7155661	2016-08-25	03:39:29.760000	13.1524	42.767	3.84634	0.665	2.283	1.98
7155721	2016-08-25	03:40:08.660000	13.1969	42.7599	5.68018	0.442	0.994	2.14
7155771	2016-08-25	03:40:37.880000	13.1878	42.8241	10.492	0.819	2.317	1.65
7155831	2016-08-25	03:41:19.980000	13.259	42.6255	6.55791	1.292	4.731	1.8
7156001	2016-08-25	03:44:38.760000	13.1658	42.7388	3.36045	1.014	3.527	1.78
7156041	2016-08-25	03:44:56.890000	13.1838	42.7704	5.83691	1.073	3.615	1.84
7156111	2016-08-25	03:45:55.310000	13.0948	42.7791	2.04385	0.708	2.161	1.87
7156181	2016-08-25	03:47:50.080000	13.2168	42.6575	8.62686	0.894	4.575	1.47
7156231	2016-08-25	03:48:31.650000	13.219	42.713	6.29146	0.454	1.095	1.75
7156271	2016-08-25	03:49:18.340000	13.1964	42.7412	8.30554	0.408	0.786	2.15
7156301	2016-08-25	03:50:18.590000	13.2048	42.7534	5.26482	0.394	0.837	2.08
7156421	2016-08-25	03:51:34.310000	13.2358	42.8209	3.06265	0.504	1.133	2.09
7156481	2016-08-25	03:52:58.150000	13.1648	42.7656	10.0218	0.886	1.479	1.68
7156531	2016-08-25	03:53:29.080000	13.0985	42.7553	-0.213184	1.814	2.991	1.69
7156641	2016-08-25	03:55:40.220000	13.1935	42.7569	6.16606	0.463	0.983	2.14
7156911	2016-08-25	03:59:44.280000	13.1907	42.8074	5.55478	1.094	4.986	1.63
7156961	2016-08-25	04:00:16	13.1716	42.8488	0.147314	0.415	1.299	1.57
7156991	2016-08-25	04:01:33.010000	13.1693	42.7874	5.95447	0.372	0.669	1.28
7157001	2016-08-25	04:01:55.100000	13.2008	42.762	6.07986	0.282	0.682	1.99
7157111	2016-08-25	04:03:02.840000	13.1942	42.7346	6.28362	0.335	0.825	1.92
7157151	2016-08-25	04:03:30.800000	13.2295	42.5622	7.98423	0.469	1.515	2.23
7157201	2016-08-25	04:04:25.320000	13.1773	42.7756	6.73032	0.564	2.239	1.68
7157221	2016-08-25	04:04:21	13.1889	42.8098	5.70369	0.345	0.684	1.31
7157291	2016-08-25	04:06:26.880000	13.2344	42.7474	9.40271	0.381	0.765	1.45
7157331	2016-08-25	04:07:56.690000	13.2685	42.5412	7.45132	0.765	1.919	1.39
7157371	2016-08-25	04:08:25.760000	13.2649	42.7417	9.27732	0.287	0.492	1.99
7157461	2016-08-25	04:09:56.930000	13.2561	42.6923	9.68484	0.36	0.649	1.82
7157511	2016-08-25	04:10:58.570000	13.1796	42.7714	7.11433	0.444	0.826	1.25
7157591	2016-08-25	04:12:12.570000	13.2288	42.6985	8.13313	0.275	0.646	3.32
7157701	2016-08-25	04:13:27.740000	13.2848	42.6033	4.3479	0.425	1.616	2.97
7157801	2016-08-25	04:15:29.240000	13.1998	42.7577	5.93879	0.358	0.718	1.99
7157901	2016-08-25	04:16:32.740000	13.2543	42.6905	9.96697	0.379	0.811	1.8
7157961	2016-08-25	04:16:56.160000	13.0192	42.8581	9.34785	0.359	1.022	1.93
7158031	2016-08-25	04:17:37.050000	13.2938	42.6301	2.23193	0.924	3.403	1.29
7158061	2016-08-25	04:18:33.680000	13.1748	42.82	-0.103467	0.897	1.707	0.98
7158101	2016-08-25	04:19:15.840000	13.2463	42.7167	4.53599	0.767	1.672	1.3
7158141	2016-08-25	04:20:14.920000	13.2364	42.692	7.6394	0.408	0.533	1.18
7158201	2016-08-25	04:22:03.800000	13.2265	42.767	9.7397	0.29	0.64	2.14
7158271	2016-08-25	04:22:47.010000	13.1461	42.7715	10.3666	0.51	0.823	1.55
7158291	2016-08-25	04:23:00.830000	13.1587	42.8103	5.39021	0.295	0.636	1.71
7158341	2016-08-25	04:24:12.820000	13.2312	42.7003	7.66291	0.402	0.61	1.53
7158401	2016-08-25	04:25:30.660000	13.1827	42.7572	7.52185	0.341	0.54	1.33
7158451	2016-08-25	04:26:24.120000	13.2042	42.7465	6.65979	0.376	0.794	1.59
7158581	2016-08-25	04:27:20.310000	13.2397	42.8231	1.55012	0.382	0.792	1.66
7158611	2016-08-25	04:27:47.610000	13.2593	42.7241	10.6253	0.348	0.561	1.42
7158661	2016-08-25	04:28:44.770000	13.1668	42.789	6.26794	0.297	0.518	1.42
7158751	2016-08-25	04:29:43.450000	13.1885	42.8049	5.57046	0.611	0.961	1.44
7158791	2016-08-25	04:29:19.180000	13.2128	42.756	1.84009	0.75	1.496	1.47
7158841	2016-08-25	04:31:05.240000	13.1872	42.7638	5.03755	0.516	2.309	1.43
7159031	2016-08-25	04:33:26.180000	13.1916	42.7916	4.31655	0.577	1.996	1.53
7159191	2016-08-25	04:38:09.230000	13.1324	42.7761	9.80239	0.725	1.718	1.22
7159231	2016-08-25	04:38:45.300000	13.1977	42.76	6.58142	0.371	0.961	2.04
7159291	2016-08-25	04:41:05.330000	13.1757	42.7361	8.12529	0.693	3.729	1.13
7159331	2016-08-25	04:41:35.250000	13.2273	42.8528	1.84793	0.38	0.962	2.37
7159461	2016-08-25	04:44:48.030000	13.2193	42.7315	3.36045	0.613	3.945	1.26
7159581	2016-08-25	04:46:21.800000	13.2064	42.7954	4.81028	0.371	0.81	2.64
7159631	2016-08-25	04:47:11.260000	13.196	42.7624	6.47954	0.318	0.691	2.03
7159731	2016-08-25	04:48:53.770000	13.2926	42.6328	0.978027	1.758	4.483	1.2
7159751	2016-08-25	04:49:27.810000	13.1981	42.7992	5.4294	1.028	2.46	1.74
7159841	2016-08-25	04:50:21.060000	13.1122	42.748	3.29775	0.736	3.741	1.91
7159871	2016-08-25	04:51:21.280000	13.1829	42.7459	9.48892	0.597	1.897	1.87
7159911	2016-08-25	04:51:41.040000	13.3252	42.6436	3.15669	0.363	2.01	3.94
7159971	2016-08-25	04:53:22.790000	13.2048	42.8139	1.94197	0.306	0.672	2.72
7160021	2016-08-25	04:54:41.380000	13.2764	42.6292	6.05635	0.696	3.617	1.57
7160131	2016-08-25	04:56:58.290000	13.2126	42.7956	3.60339	0.26	0.539	2.84
7160301	2016-08-25	04:59:42.600000	13.1033	42.9116	10.1942	1.277	1.88	1.05
7160341	2016-08-25	04:59:56.750000	13.0591	42.8728	6.46387	0.996	2.725	1.38
7160561	2016-08-25	05:04:10.110000	13.2081	42.7973	4.42627	0.259	0.723	1.83
7160591	2016-08-25	05:05:05.730000	13.2336	42.6516	9.34785	0.975	3.368	1.52
7160631	2016-08-25	05:06:20.750000	13.1598	42.8264	6.66763	0.672	1.083	1.66
7160831	2016-08-25	05:10:39.510000	13.2271	42.8552	1.68335	0.512	1.107	1.39
7160861	2016-08-25	05:11:57.520000	13.1617	42.8003	6.35415	0.903	1.914	1.35
7160901	2016-08-25	05:12:38.150000	13.319	42.6349	6.82437	0.805	2.936	1.45
7160951	2016-08-25	05:14:23.960000	13.2168	42.8147	3.86201	0.513	0.863	1.51
7161011	2016-08-25	05:14:55.630000	13.1408	42.8138	5.93096	1.598	3.03	1.02
7161041	2016-08-25	05:15:15.890000	13.2242	42.6867	8.18799	0.789	4.61	1.57
7161171	2016-08-25	05:17:29.740000	13.2854	42.6125	9.0814	0.867	2.855	1.54
7161221	2016-08-25	05:18:21.030000	13.1696	42.7881	7.31809	0.381	0.758	1.7
7161291	2016-08-25	05:19:20.640000	13.1682	42.7809	4.48897	1.072	2.523	0.8
7161351	2016-08-25	05:20:13.800000	13.2404	42.6173	9.75537	2.275	4.457	1.49
7161421	2016-08-25	05:22:04.360000	13.2103	42.7962	4.31655	0.328	0.683	1.57
7161511	2016-08-25	05:25:26.010000	13.1757	42.8403	9.3165	4.361	4.772	1.71
7161571	2016-08-25	05:26:32.240000	13.218	42.6612	9.06572	0.595	2.576	1.49
7161651	2016-08-25	05:29:35.840000	13.2456	42.6106	7.89019	0.413	1.203	1.97
7161721	2016-08-25	05:30:31.280000	13.1607	42.8284	4.11279	1.925	3.85	1.38
7161761	2016-08-25	05:32:15.250000	13.1122	42.7599	1.16611	0.66	1.376	1.64
7161781	2016-08-25	05:32:49.020000	13.2255	42.8175	3.23506	0.759	2.853	1.37
7161791	2016-08-25	05:31:46	13.2305	42.8467	-1.279	1.199	1.99	1.27
7161821	2016-08-25	05:33:39.780000	13.2442	42.8138	1.10342	0.694	2.168	1.37
7161881	2016-08-25	05:35:26.410000	13.2342	42.62	7.68643	0.601	2.212	2.05
7161931	2016-08-25	05:35:40.120000	13.1991	42.6669	9.45757	0.578	2.196	2.36
7161971	2016-08-25	05:36:57.810000	13.2292	42.6931	8.94033	0.996	4.439	1.2
7162021	2016-08-25	05:37:39.050000	13.227	42.6097	7.45132	0.674	2.836	1.65
7162061	2016-08-25	05:38:08.940000	13.1423	42.7698	1.72253	0.391	0.871	1.8
7162121	2016-08-25	05:40:01.820000	13.2391	42.6209	7.05947	0.664	3.234	1.64
7162151	2016-08-25	05:41:21.170000	13.1496	42.7471	0.351074	1.147	5.168	1.71
7162181	2016-08-25	05:42:32.040000	13.163	42.729	8.83061	0.624	3.164	1.42
7162261	2016-08-25	05:43:04.830000	13.2624	42.7141	10.3118	0.321	0.808	1.82
7162291	2016-08-25	05:44:27.490000	13.3006	42.6406	3.20371	1.315	4.221	1.25
7162331	2016-08-25	05:45:19.810000	13.1935	42.8437	7.38862	0.993	2.506	1.47
7162401	2016-08-25	05:47:22.580000	13.1605	42.7267	9.58296	0.518	0.952	1.39
7162471	2016-08-25	05:47:48.160000	13.2089	42.7924	4.40276	0.339	0.843	2.14
7162521	2016-08-25	05:46:51.860000	13.236	42.6314	6.96543	1.091	4.433	1.34
7162551	2016-08-25	05:48:34.130000	13.181	42.8209	6.85571	0.779	1.893	1.1
7162621	2016-08-25	05:51:52.580000	13.2422	42.7428	3.9012	0.333	0.734	1.55
7162671	2016-08-25	05:52:35.500000	13.1754	42.6838	8.73657	0.688	3.834	1.64
7162731	2016-08-25	05:51:33.510000	13.2808	42.6296	5.71152	1.71	4.802	0.72
7162741	2016-08-25	05:53:29.470000	13.2265	42.8556	0.554834	0.541	1.402	1.85
7162831	2016-08-25	05:53:52.670000	13.1598	42.8451	8.17231	0.739	1.697	1.8
7162871	2016-08-25	05:55:04.710000	13.2617	42.8028	2.35732	1.108	2.954	1.26
7162901	2016-08-25	05:54:36.990000	13.2329	42.5652	6.49521	1.036	2.883	1.51
7162941	2016-08-25	05:56:15.520000	13.2328	42.6348	8.39959	0.276	0.902	2.34
7162961	2016-08-25	05:57:06.200000	13.2149	42.6598	8.28203	0.671	4.284	1.14
7162981	2016-08-25	05:57:58.250000	13.2143	42.6685	7.74912	0.869	5.054	1.63
7163031	2016-08-25	05:58:16.900000	13.227	42.6253	8.89331	0.34	0.966	2.32
7163061	2016-08-25	05:59:44.780000	13.1642	42.8465	7.60806	0.547	1.228	1.65
7163141	2016-08-25	06:00:20.680000	13.2097	42.7985	4.50464	0.811	1.515	1.19
7163181	2016-08-25	06:01:19.220000	13.2065	42.6883	9.26948	0.503	1.071	1.59
7163261	2016-08-25	06:03:54.790000	13.3	42.6365	2.42002	1.043	4.117	1.54
7163351	2016-08-25	06:05:51.550000	13.2083	42.7963	5.02971	0.303	0.761	1.86
7163411	2016-08-25	06:06:57.130000	13.1462	42.697	7.7648	0.696	1.773	1.4
7163451	2016-08-25	06:07:40.890000	13.2467	42.8156	2.16924	0.99	3.576	1.51
7163541	2016-08-25	06:08:40.360000	13.2162	42.7046	4.95918	1.716	5.172	1.16
7163631	2016-08-25	06:10:17.030000	13.2193	42.7973	9.62998	1.771	5.634	1.63
7163721	2016-08-25	06:12:11.800000	13.1637	42.8445	8.94817	0.456	1.092	1.83
7163851	2016-08-25	06:13:47.660000	13.2575	42.6541	6.10337	0.931	2.31	1.64
7163871	2016-08-25	06:15:33.650000	13.2286	42.6991	8.09394	0.425	1.033	1.53
7163931	2016-08-25	06:17:03.290000	13.2467	42.7352	2.42002	0.993	5.775	1.71
7164071	2016-08-25	06:19:20.640000	13.1516	42.8057	6.01716	0.284	0.859	2.15
7164101	2016-08-25	06:20:46.020000	13.2433	42.8012	0.74292	0.596	1.145	1.36
7164141	2016-08-25	06:22:20.960000	13.1798	42.7432	8.76792	0.56	2.526	1.77
7164191	2016-08-25	06:22:55.080000	13.1726	42.7457	8.6582	3.239	8.761	0.9
7164251	2016-08-25	06:25:24.520000	13.2239	42.6308	7.98423	0.508	1.369	1.7
7164281	2016-08-25	06:26:03.230000	13.2446	42.8602	0.523486	0.661	1.808	1.72
7164311	2016-08-25	06:26:03.270000	13.244	42.8643	0.805615	0.466	1.732	1.74
7164341	2016-08-25	06:27:23.070000	13.1748	42.7893	6.88706	0.551	1.33	1.23
7164381	2016-08-25	06:28:22.890000	13.181	42.7907	4.12847	0.484	1.157	1.38
7164521	2016-08-25	06:32:15.750000	13.2087	42.7612	4.33223	1.675	4.825	1.12
7164561	2016-08-25	06:32:24.130000	13.2938	42.6255	6.30713	0.421	1.945	2.63
7164731	2016-08-25	06:36:11.760000	13.1584	42.7824	10.3902	0.362	0.626	1.7
7164841	2016-08-25	06:38:18.060000	13.1995	42.7504	6.65979	0.348	0.767	2.11
7164871	2016-08-25	06:38:39.940000	13.1955	42.7879	3.76013	0.382	0.949	1.79
7164911	2016-08-25	06:39:06.480000	13.2205	42.7489	1.22881	1.112	6.417	1.39
7164961	2016-08-25	06:39:47.090000	13.3075	42.6383	1.47959	1.482	7.043	1.36
7165001	2016-08-25	06:40:36.970000	13.1461	42.8479	6.79302	0.981	1.793	1.39
7165051	2016-08-25	06:43:03.680000	13.2084	42.75	1.33852	0.683	4.12	1.62
7165121	2016-08-25	06:44:18.960000	13.2758	42.6296	4.95918	2.186	5.979	1.39
7165361	2016-08-25	06:50:28.840000	13.2044	42.7206	8.81494	0.764	1.433	1.67
7165441	2016-08-25	06:51:48.390000	13.2196	42.6271	8.51714	0.333	0.864	2.73
7165481	2016-08-25	06:52:46.130000	13.2321	42.8031	11.4952	0.543	1.197	2.19
7165541	2016-08-25	06:54:15.530000	13.1565	42.8061	5.2178	0.413	1.049	1.62
7165691	2016-08-25	06:55:24.710000	13.2283	42.7692	1.87144	0.532	1.19	2.16
7165741	2016-08-25	06:56:14.930000	13.1972	42.7638	5.85259	0.505	2.468	1.86
7165811	2016-08-25	06:57:39.420000	13.1533	42.8147	1.60498	1.704	3.224	0.98
7165841	2016-08-25	06:57:48.900000	13.224	42.8355	4.84946	0.47	1.262	1.8
7165951	2016-08-25	06:58:44.980000	13.1741	42.8168	6.85571	0.531	1.029	1.79
7166001	2016-08-25	07:00:55.440000	13.2941	42.6308	4.88081	0.446	1.495	2.21
7166131	2016-08-25	07:03:17.250000	13.2242	42.8822	-0.894995	0.367	1.005	2.7
7166321	2016-08-25	07:06:47.460000	13.257	42.6281	6.09553	0.349	1.262	2.17
7166381	2016-08-25	07:08:05.290000	13.2447	42.7511	4.18332	0.388	1.016	2.59
7166601	2016-08-25	07:13:55.950000	13.2156	42.8065	0.664551	1.102	4.433	1
7166641	2016-08-25	07:14:36.940000	13.3012	42.6282	3.36045	1.044	5.121	1.4
7166661	2016-08-25	07:14:36.850000	13.2969	42.636	2.89023	1.907	6.877	1.34
7166761	2016-08-25	07:16:49.880000	13.1547	42.7771	4.16765	0.32	0.85	1.8
7166831	2016-08-25	07:18:11.240000	13.2109	42.6527	9.99048	0.591	2.37	1.4
7166931	2016-08-25	07:20:22.240000	13.1607	42.8367	7.24756	1.142	2.214	1.2
7167061	2016-08-25	07:23:19.700000	13.3132	42.6396	9.98264	0.32	0.735	2.38
7167241	2016-08-25	07:27:17.390000	13.1936	42.763	6.40901	0.336	0.772	1.83
7167311	2016-08-25	07:27:55.040000	13.2135	42.7607	10.1864	0.284	0.651	2.4
7167401	2016-08-25	07:30:23.920000	13.2187	42.7302	6.58926	0.883	4.751	1.36
7167441	2016-08-25	07:30:24.050000	13.2075	42.7311	2.89023	1.784	4.864	1.41
7167521	2016-08-25	07:32:39.370000	13.3004	42.6486	0.836963	0.731	3.334	1.64
7167621	2016-08-25	07:36:04.700000	13.2953	42.6253	4.25386	0.554	1.643	1.89
7167651	2016-08-25	07:36:30.320000	13.1807	42.9079	17.0907	1.368	2.158	1.53
7167691	2016-08-25	07:37:00.740000	13.1657	42.7937	9.19111	1.422	2.877	1.51
7167781	2016-08-25	07:39:17.770000	13.2254	42.7913	9.81023	0.278	0.559	1.68
7167821	2016-08-25	07:39:39.650000	13.209	42.8008	4.75542	1.282	2.13	1.35
7167931	2016-08-25	07:43:26.400000	13.2358	42.7473	4.09712	0.446	1.083	1.45
7167951	2016-08-25	07:44:08.470000	13.2511	42.8636	10.4764	5.227	11.042	1.08
7167981	2016-08-25	07:45:02.010000	13.1614	42.8325	4.33223	1.131	1.997	0.86
7168031	2016-08-25	07:46:00.460000	13.2222	42.63	7.78831	0.296	0.879	2.36
7168061	2016-08-25	07:46:41.280000	13.1542	42.7834	7.13784	0.472	1.022	1.55
7168111	2016-08-25	07:48:19.390000	13.2284	42.8584	0.147314	0.982	2.48	1.37
7168151	2016-08-25	07:49:27.180000	13.1964	42.762	6.1739	0.305	0.759	1.87
7168181	2016-08-25	07:50:00.240000	13.1349	42.7875	1.11909	0.501	1.411	1.37
7168231	2016-08-25	07:51:00.210000	13.2561	42.8015	6.33848	16.129	13.287	1
7168241	2016-08-25	07:51:28.900000	13.2217	42.6292	8.87764	0.537	2.784	1.55
7168331	2016-08-25	07:55:29.220000	13.2355	42.7343	3.86201	1.489	5.319	1.26
7168381	2016-08-25	07:56:17.560000	13.148	42.8369	7.60806	0.878	1.65	1.25
7168401	2016-08-25	07:56:40.470000	13.2333	42.6678	7.89019	0.986	2.043	1.69
7168431	2016-08-25	07:57:22.370000	13.2664	42.741	11.9575	0.346	0.848	1.96
7168471	2016-08-25	07:59:34.090000	13.1813	42.7905	4.45762	0.263	0.656	1.91
7168491	2016-08-25	07:58:18.330000	13.2858	42.6753	5.58613	4.376	5.311	1.27
7168521	2016-08-25	08:00:47.180000	13.3146	42.6381	9.33218	0.653	1.808	1.34
7168541	2016-08-25	08:00:09.040000	13.2127	42.6582	8.45444	0.576	0.955	1.03
7168561	2016-08-25	08:01:15.950000	13.263	42.6193	5.53911	0.738	2.253	0.61
7168591	2016-08-25	08:02:03.670000	13.235	42.7991	9.98264	0.41	0.865	1.15
7168631	2016-08-25	08:01:34.750000	13.2308	42.7158	6.16606	0.369	0.746	1.37
7168651	2016-08-25	08:02:51.190000	13.1396	42.8284	12.4513	1.346	1.469	1.39
7168701	2016-08-25	08:03:48.840000	13.203	42.8119	4.71624	0.352	0.782	1.55
7168731	2016-08-25	08:04:09.840000	13.2176	42.6626	7.11433	0.327	0.753	1.83
7168771	2016-08-25	08:05:23.280000	13.1903	42.782	6.9811	0.362	0.801	1.39
7168821	2016-08-25	08:06:37.050000	13.2286	42.6278	8.7209	0.745	2.069	1.53
7168921	2016-08-25	08:08:18.970000	13.2432	42.7295	8.14097	0.519	3.569	1.51
7168971	2016-08-25	08:09:10.620000	13.2379	42.6282	8.68955	0.913	4.084	1.24
7169001	2016-08-25	08:10:36.050000	13.1919	42.8193	7.37295	0.613	1.844	1.47
7169041	2016-08-25	08:11:10.510000	13.233	42.7105	9.50459	0.998	5.385	1.05
7169081	2016-08-25	08:12:22.490000	13.2097	42.8031	5.13159	0.676	2.099	2.06
7169161	2016-08-25	08:13:23.430000	13.2837	42.6526	3.80715	0.389	1.186	1.44
7169201	2016-08-25	08:14:09.940000	13.1994	42.7452	3.9874	2.9	2.957	1.37
7169271	2016-08-25	08:15:04.850000	13.0556	42.8693	7.57671	0.592	1.378	1.32
7169331	2016-08-25	08:16:27.610000	13.2301	42.6431	9.39487	0.604	2.358	1.67
7169381	2016-08-25	08:17:00.970000	13.2084	42.7875	4.81811	0.548	1.949	1.41
7169411	2016-08-25	08:17:40.060000	13.2019	42.7873	6.80869	0.771	3.958	1.27
7169421	2016-08-25	08:18:14.320000	13.1829	42.8076	9.36352	0.458	1.166	1.26
7169461	2016-08-25	08:19:15.460000	13.2714	42.8456	0.648877	0.929	1.941	1.19
7169501	2016-08-25	08:19:31.590000	13.2276	42.6413	9.20679	0.729	2.743	1.14
7169531	2016-08-25	08:20:33.970000	13.144	42.7814	2.20059	1.108	1.749	1.23
7169571	2016-08-25	08:20:55.730000	13.1698	42.8081	6.51089	0.518	1.468	1.6
7169611	2016-08-25	08:21:32.950000	13.2943	42.6526	3.478	0.338	1.012	2.29
7169661	2016-08-25	08:21:53.070000	13.2597	42.8436	1.26799	0.3	0.786	2.84
7169721	2016-08-25	08:22:26.030000	13.216	42.7822	3.30559	0.287	0.605	2.35
7169751	2016-08-25	08:23:56.520000	13.231	42.7474	10.2021	0.277	0.566	2.26
7169811	2016-08-25	08:26:22.490000	13.2364	42.6527	8.32905	0.551	4.561	1.33
7169831	2016-08-25	08:26:33.010000	13.2053	42.8012	6.13472	0.44	1.863	2.22
7169881	2016-08-25	08:26:56.770000	13.2072	42.8008	4.91216	0.688	2.202	2.11
7169981	2016-08-25	08:27:07.120000	13.2269	42.7476	9.5281	0.279	0.577	2.53
7170011	2016-08-25	08:28:08.700000	13.2246	42.7468	5.25698	0.549	3.145	1.84
7170071	2016-08-25	08:28:17.660000	13.2312	42.8545	2.20059	0.553	2.054	2.6
7170111	2016-08-25	08:28:48.930000	13.1919	42.6593	8.18799	0.704	3.741	1.81
7170131	2016-08-25	08:29:37.880000	13.2006	42.7654	5.80557	1.57	2.426	1.11
7170181	2016-08-25	08:30:04.270000	13.214	42.7811	2.84321	0.702	2.223	1.68
7170231	2016-08-25	08:31:29.490000	13.1928	42.7916	10.0845	2.052	2.623	1.35
7170241	2016-08-25	08:31:14.510000	13.3082	42.6826	3.95606	2.492	10.546	0.87
7170251	2016-08-25	08:32:01.210000	13.2266	42.632	8.43093	0.361	1.054	1.28
7170331	2016-08-25	08:32:53.820000	13.1633	42.7946	5.304	0.578	1.655	1.45
7170391	2016-08-25	08:34:04.460000	13.2213	42.8057	2.27112	0.311	0.649	1.91
7170411	2016-08-25	08:34:27.100000	13.1829	42.7994	6.82437	0.584	1.71	1.59
7170461	2016-08-25	08:35:15.100000	13.2823	42.623	5.53911	0.407	1.34	2.03
7170491	2016-08-25	08:37:03.560000	13.2286	42.6333	4.08145	2.643	5.431	1.24
7170531	2016-08-25	08:37:23.650000	13.1907	42.8028	5.55478	0.536	1.983	1.76
7170561	2016-08-25	08:38:31.680000	13.226	42.7476	9.24597	0.325	0.726	2.11
7170601	2016-08-25	08:39:21.460000	13.1365	42.8106	0.695898	1.526	1.888	0.98
7170651	2016-08-25	08:41:07.960000	13.226	42.7504	9.30867	0.309	0.695	1.86
7170701	2016-08-25	08:43:02.480000	13.2182	42.7232	7.47483	0.356	0.942	1.28
7170711	2016-08-25	08:42:02.550000	13.2627	42.6182	8.12529	1.148	4.424	1.22
7170741	2016-08-25	08:42:36.860000	13.191	42.8127	5.53911	0.854	2.003	1.26
7170811	2016-08-25	08:43:51.580000	13.2401	42.7546	7.95288	0.524	2.451	1.66
7170891	2016-08-25	08:45:27.260000	13.2236	42.6461	4.83379	3.54	8.318	0.94
7170921	2016-08-25	08:46:00.070000	13.218	42.7197	6.36982	0.739	4.976	1.5
7170951	2016-08-25	08:46:22.540000	13.223	42.7791	2.7335	0.84	3.883	1.61
7170961	2016-08-25	08:46:22.550000	13.2255	42.7809	3.42314	1.075	3.054	1.23
7171001	2016-08-25	08:46:38.850000	13.2916	42.6289	2.71782	0.605	3.976	1.55
7171061	2016-08-25	08:47:28.420000	13.2084	42.8017	5.22563	0.787	2.368	1.5
7171091	2016-08-25	08:48:01.260000	13.1729	42.7455	2.21626	0.303	0.576	1.56
7171171	2016-08-25	08:49:11.350000	13.1797	42.83	7.92153	0.968	1.935	1.1
7171191	2016-08-25	08:49:37.120000	13.2928	42.6038	4.53599	0.6	1.551	1.45
7171201	2016-08-25	08:49:49.070000	13.2017	42.8029	6.39334	0.337	0.588	1.59
7171261	2016-08-25	08:50:34.210000	13.2938	42.6273	2.7335	1.211	4.023	1.3
7171271	2016-08-25	08:52:14.760000	13.2556	42.6353	8.64253	0.5	2.159	1.87
7171281	2016-08-25	08:52:11.750000	13.1758	42.5304	10.3823	6.367	7.442	1.56
7171321	2016-08-25	08:55:01.650000	13.1832	42.6813	8.31338	1.407	7.135	1.03
7171341	2016-08-25	08:56:15.550000	13.143	42.8245	7.41997	0.618	0.849	1.49
7171421	2016-08-25	08:57:41.700000	13.2202	42.6545	9.45757	0.689	2.184	1.57
7171491	2016-08-25	08:59:38.210000	13.3084	42.6184	4.44194	0.321	1.908	3.21
7171571	2016-08-25	09:00:38.160000	13.2651	42.6775	6.61277	0.352	0.857	2.41
7171601	2016-08-25	09:01:05.470000	13.305	42.6337	3.79932	0.392	1.414	2.27
7171621	2016-08-25	09:01:40.330000	13.2541	42.7452	10.8212	0.539	1.745	1.64
7171671	2016-08-25	09:02:11.670000	13.2167	42.5012	8.81494	0.963	1.805	1.19
7171711	2016-08-25	09:03:11	13.2938	42.6621	9.94346	0.547	2.73	1.28
7171721	2016-08-25	09:03:34.010000	13.2003	42.7985	6.88706	0.519	1.85	1
7171751	2016-08-25	09:04:08.660000	13.3047	42.634	11.8086	0.72	1.385	0.97
7171761	2016-08-25	09:06:10.180000	13.2913	42.6346	5.99365	0.849	3.59	1.3
7171771	2016-08-25	09:06:23.540000	13.2209	42.8529	0.084619	0.535	1.131	1.9
7171801	2016-08-25	09:05:22.060000	13.1309	42.7699	3.48584	0.516	1.577	0.83
7171831	2016-08-25	09:08:16.730000	13.3012	42.6978	11.8635	0.343	0.75	2.12
7171871	2016-08-25	09:07:35.270000	13.2438	43.0263	4.7084	1.601	6.501	0.77
7171891	2016-08-25	09:08:50.300000	13.2327	42.8351	0.272705	0.479	0.98	1.35
7171931	2016-08-25	09:10:21.720000	13.1823	42.761	4.88081	0.472	0.922	1.15
7171981	2016-08-25	09:11:42.260000	13.1486	42.8058	5.31968	0.64	1.354	1.23
7172071	2016-08-25	09:13:54.670000	13.1964	42.8144	8.79143	0.402	0.761	1.36
7172081	2016-08-25	09:14:29.740000	13.2702	42.6017	9.50459	1.24	3.368	0.94
7172111	2016-08-25	09:14:45.690000	13.2062	42.796	4.58301	0.99	2.128	1.33
7172121	2016-08-25	09:14:44.250000	13.2913	42.6301	3.17236	0.692	2.725	1.52
7172141	2016-08-25	09:15:25.730000	13.1266	42.7247	0.695898	0.791	3.588	1.51
7172201	2016-08-25	09:16:04.260000	13.2876	42.6109	5.11592	0.989	3.42	1.21
7172231	2016-08-25	09:17:15.620000	13.1623	42.8625	8.57983	0.551	1.064	1.44
7172251	2016-08-25	09:16:30.480000	13.181	42.8154	7.29458	1.066	1.838	0.81
7172321	2016-08-25	09:18:54.050000	13.2145	42.7625	10.014	0.304	0.631	1.57
7172371	2016-08-25	09:19:27.760000	13.2283	42.6376	7.89019	0.79	2.838	1.36
7172381	2016-08-25	09:18:30	13.2944	42.6305	6.27578	0.701	4.047	1.38
7172391	2016-08-25	09:20:14.160000	13.2103	42.8063	4.53599	0.556	1.799	0.81
7172431	2016-08-25	09:20:45.440000	13.2263	42.6832	9.12058	0.305	0.616	1.88
7172491	2016-08-25	09:22:27.110000	13.1779	42.751	9.70835	0.557	1.722	1.64
7172571	2016-08-25	09:25:02.030000	13.1554	42.83	6.04067	0.716	1.309	1.3
7172581	2016-08-25	09:25:10.040000	13.2733	42.6333	8.09394	0.917	3.146	1.48
7172601	2016-08-25	09:26:14.970000	13.273	42.6312	8.64253	0.655	2.329	1.23
7172671	2016-08-25	09:27:05.100000	13.2081	42.8056	5.304	0.557	1.819	1.29
7172711	2016-08-25	09:27:54.590000	13.2121	42.7921	4.75542	0.67	2.355	1.32
7172761	2016-08-25	09:29:29.380000	13.2396	42.8076	1.87144	0.486	1.537	1.24
7172851	2016-08-25	09:30:29.240000	13.2356	42.6192	7.31809	0.302	0.987	2.25
7172871	2016-08-25	09:30:55.230000	13.2084	42.8113	4.59868	0.39	1.65	2.22
7172911	2016-08-25	09:32:35.130000	13.0977	42.7799	2.63162	0.294	0.765	2.21
7172941	2016-08-25	09:32:01.390000	13.1847	42.8149	7.29458	1.044	1.84	1.27
7172961	2016-08-25	09:33:34.820000	13.1261	42.61	14.7083	4.421	6.529	1.17
7172991	2016-08-25	09:34:51.060000	13.1583	42.7873	6.99678	0.837	1.453	1.18
7173041	2016-08-25	09:35:34.400000	13.2162	42.6424	0.319727	1.341	8.364	1.32
7173071	2016-08-25	09:35:10.390000	13.2357	42.6344	4.09712	0.661	2.895	1.1
7173151	2016-08-25	09:37:03.060000	13.1857	42.7388	2.29463	1.047	4.535	1.37
7173181	2016-08-25	09:37:50.240000	13.2458	42.8424	1.15044	0.52	1.402	1.04
7173191	2016-08-25	09:39:31.450000	13.2861	42.666	2.99995	0.363	3.182	1.75
7173241	2016-08-25	09:39:55.540000	13.1854	42.74	2.90591	0.645	2.806	1.68
7173271	2016-08-25	09:40:43.230000	13.1635	42.8602	8.79927	0.623	1.2	1.44
7173321	2016-08-25	09:41:13.890000	13.2396	42.6775	9.93562	0.411	0.926	1.7
7173371	2016-08-25	09:42:26.850000	13.1609	42.8626	8.38391	0.428	0.943	1.75
7173421	2016-08-25	09:41:44.750000	13.2517	42.8376	5.86826	1.174	4.612	1.67
7173451	2016-08-25	09:43:03.540000	13.1791	42.8104	6.47954	0.647	1.656	1.29
7173491	2016-08-25	09:44:11.100000	13.29	42.6072	4.61435	0.346	1.366	1.85
7173561	2016-08-25	09:44:51.510000	13.1613	42.8636	8.21934	0.791	3.783	1.39
7173581	2016-08-25	09:45:23.900000	13.2339	42.8008	2.24761	0.524	2.199	1.47
7173631	2016-08-25	09:45:45.190000	13.1681	42.7963	6.28362	0.317	0.705	1.59
7173691	2016-08-25	09:47:35.170000	13.3053	42.6308	4.63003	0.355	1.522	1.44
7173731	2016-08-25	09:48:43.680000	13.2693	42.6202	8.39175	0.692	3.056	1.25
7173771	2016-08-25	09:49:08.410000	13.2947	42.6125	8.48579	0.75	3.263	1.41
7173841	2016-08-25	09:51:27.700000	13.1181	42.7555	1.93413	0.6	1.777	1.32
7173901	2016-08-25	09:52:30.860000	13.2932	42.6314	2.57676	0.548	2.932	1.53
7173921	2016-08-25	09:53:03.860000	13.1629	42.7962	10.8682	0.378	0.72	1.87
7173991	2016-08-25	09:53:53.650000	13.169	42.8304	7.92937	0.362	0.724	1.15
7174041	2016-08-25	09:55:33.780000	13.1682	42.7827	6.62061	0.626	1.466	1.72
7174111	2016-08-25	09:57:18.460000	13.1614	42.7667	3.07832	1.306	2.332	1.41
7174151	2016-08-25	09:58:04.520000	13.198	42.7214	9.41838	0.312	0.711	1.8
7174171	2016-08-25	09:57:34.270000	13.1935	42.7519	4.84946	0.475	2.833	1.24
7174231	2016-08-25	09:59:09.840000	13.1573	42.8085	5.19429	0.336	0.805	1.73
7174261	2016-08-25	10:00:49.030000	13.2266	42.6898	9.26165	0.261	0.519	1.58
7174291	2016-08-25	10:00:40.990000	13.1548	42.8328	0.147314	0.64	1.52	1.07
7174331	2016-08-25	10:01:59.490000	13.2964	42.6325	2.63162	0.403	1.091	1.83
7174391	2016-08-25	10:03:44.960000	13.2198	42.7664	9.79456	0.292	0.578	1.3
7174421	2016-08-25	10:02:51.090000	13.2022	42.7633	7.67075	1.146	1.513	1.26
7174441	2016-08-25	10:03:16.220000	13.1631	42.8292	5.73503	0.379	0.956	0.92
7174451	2016-08-25	10:04:29.040000	13.2391	42.6438	4.73975	0.911	4.045	0.92
7174481	2016-08-25	10:05:09.170000	13.2452	42.8241	2.56108	0.463	0.89	1.16
7174531	2016-08-25	10:06:12.230000	13.1949	42.7604	6.42468	0.329	0.704	1.26
7174581	2016-08-25	10:06:32.030000	13.1638	42.7042	8.49363	0.296	0.583	1.5
7174641	2016-08-25	10:07:59.900000	13.2294	42.7017	9.5281	0.304	0.61	1.91
7174671	2016-08-25	10:07:15.370000	13.225	42.6284	8.49363	0.467	0.937	1.29
7174691	2016-08-25	10:08:55.270000	13.2947	42.6253	5.94663	0.634	1.925	1.64
7174731	2016-08-25	10:10:29.260000	13.3009	42.6289	7.32593	0.537	2.659	1.72
7174781	2016-08-25	10:11:03.830000	13.1784	42.765	6.07986	0.32	0.575	1.35
7174911	2016-08-25	10:12:33.050000	13.1897	42.7615	6.16606	0.494	4.227	1.9
[truncated: 8,573 more rows]
